# Supplementary material for: (2E,2′E)-1,1′-Bis(6-chloro-2-methyl-4-phenyl­quinolin-3-yl)-3,3′-(1,4-phenyl­ene)diprop-2-en-1-one ethyl acetate disolvate
Source: Acta Crystallogr Sect E Struct Rep Online. 2012 Dec 8;69(Pt 1):o37–8. doi: 10.1107/S1600536812049422 (PMC3588301; doi:10.1107/S1600536812049422)
Supplement: Supplementary file 1 [file e-69-00o37-sup1.cif]

##############################################################################
#                                                                            #
# This CIF contains the data in a paper accepted for publication in          #
# Acta Crystallographica Section E. It conforms to the requirements of       #
# Notes for Authors for Acta Crystallographica Section E, and has been       #
# peer reviewed under the auspices of the IUCr Commission on Journals.       #
#                                                                            #
# Full details of the Crystallographic Information File format               #
# are given in the paper "The Crystallographic Information File (CIF):       #
# a New Standard Archive File for Crystallography" by S. R. Hall, F. H.      #
# Allen and I. D. Brown [Acta Cryst. (1991), A47, 655-685].                  #
#                                                                            #
# The current version of the core CIF dictionary is obtainable from          #
# ftp://ftp.iucr.org/pub/cif_core.dic.                                       #
#                                                                            #
# Software is freely available for graphical display of the structure(s)     #
# in this CIF. For information consult the CIF software page                 #
# http://www.iucr.org/resources/cif/software.                                #
#                                                                            #
# This file may be used for bona fide research purposes within the           #
# scientific community so long as proper attribution is given to the journal # 
# article from which it was obtained.                                        #
#                                                                            #
##############################################################################
data_global
_audit_creation_method     'WinGX routine CIF_UPDATE'
_audit_conform_dict_name     cif_core.dic
_audit_conform_dict_version     2.3
_journal_date_recd_electronic     2012-11-28
_journal_date_accepted     2012-12-02
_journal_name_full     'Acta Crystallographica, Section E'
_journal_year     2013
_journal_volume     69
_journal_issue      1
_journal_page_first     o37
_journal_page_last     o38
_journal_paper_category     QO
_journal_paper_doi     10.1107/S1600536812049422
_journal_coeditor_code     HB7004
_publ_contact_author_name     'Sofiane, Bouacida '
_publ_contact_author_address
;
Unit\'e de recherche de CHimie de l'Environnement
et Mol\'eculaire Structurale,
CHEMS, Universit\'e Mentouri-Constantine
25000 Algeria
;
_publ_contact_author_email     bouacida_sofiane@yahoo.fr
_publ_contact_author_fax     '00 (213) 31 81 88 16'
_publ_contact_author_phone     '00 (213) 74 45 27 14'
_publ_section_title
;\
(2<i>E</i>,2'<i>E</i>)-1,1'-Bis(6-chloro-2-methyl-4-phenylquinolin-3-yl)-3,\
3'-(1,4-phenylene)diprop-2-en-1-one ethyl acetate disolvate
;
loop_
    _publ_author_name
    _publ_author_footnote
    _publ_author_address
    'Kedjadja, Allaoua'
;
;
;
Laboratoire de Chimie Appliqu\'ee
Facult\'e des Sciences, Universit\'e de Guelma 24000,
Algeria
;
    'Merdes, Rachid'
;
;
;
Laboratoire de Chimie Appliqu\'ee
Facult\'e des Sciences, Universit\'e de Guelma 24000,
Algeria
;
    'Bouacida, Sofiane'
;
D\'epartement Sciences de la Mati\`ere,
Facult\'e des Sciences Exactes et Sciences de la Nature et de la Vie,
Universit\'e Larbi Ben M'hidi,
04000 Oum El Bouaghi,
Algeria.
;
;
Unit\'e de Recherche de Chimie de l'Environnement et Mol\'eculaire Structurale,
CHEMS, Universit\'e Mentouri-Constantine
25000 Algeria
;
    'Roisnel, Thierry'
;
;
;
Centre de Difractom\'etrie X
UMR 6226 CNRS Unit\'e Sciences Chimiques de Rennes
Universit\'e de Rennes I
263 Avenue du G\'en\'eral Leclerc
35042 Rennes
France
;
    'Belfaitah, Ali'
;
;
;
Laboratoire des Produits Naturels
d'Origine V\'eg\'etale et de Synth\`ese Organique
PHYSYNOR
Universit\'e Mentouri-Constantine
25000 Constantine
Algeria
;
data_I
_chemical_name_systematic
;
(2<i>E</i>,2'<i>E</i>)-1,1'-Bis(6-chloro-2-methyl-4-phenylquinolin-3-
yl)-3,3'-(1,4-phenylene)diprop-2-en-1-one ethyl acetate disolvate
;
_chemical_formula_moiety     'C44 H30 Cl2 N2 O2, 2(C4 H8 O2)'
_chemical_formula_sum     'C52 H46 Cl2 N2 O6'
_chemical_formula_iupac     'C44 H30 Cl2 N2 O2, 2C4 H8 O2'
_chemical_formula_weight     865.81
_symmetry_cell_setting     triclinic
_symmetry_space_group_name_H-M     'P -1'
_symmetry_space_group_name_Hall     '-P 1'
loop_
    _symmetry_equiv_pos_as_xyz
    'x, y, z'
    '-x, -y, -z'
_cell_length_a     9.9851(3)
_cell_length_b     10.0086(2)
_cell_length_c     11.3676(3)
_cell_angle_alpha     102.3500(10)
_cell_angle_beta     97.1080(10)
_cell_angle_gamma     95.290(2)
_cell_volume     1092.94(5)
_cell_formula_units_Z     1
_cell_measurement_reflns_used     8289
_cell_measurement_theta_min     2.46
_cell_measurement_theta_max     27.45
_cell_measurement_temperature     150(2)
_exptl_crystal_description     prism
_exptl_crystal_colour     colourless
_exptl_crystal_size_max     0.25
_exptl_crystal_size_mid     0.15
_exptl_crystal_size_min     0.1
_exptl_crystal_density_diffrn     1.315
_exptl_crystal_density_method     'not measured'
_exptl_crystal_F_000     454
_exptl_absorpt_coefficient_mu     0.203
_exptl_absorpt_correction_type     multi-scan
_exptl_absorpt_process_details
;
(SADABS;  Sheldrick, 2002)
;
_exptl_absorpt_correction_T_min     0.884
_exptl_absorpt_correction_T_max     0.980
_exptl_special_details
;
;
_diffrn_ambient_temperature     150(2)
_diffrn_radiation_type     MoK\a
_diffrn_radiation_wavelength     0.71073
_diffrn_radiation_monochromator     graphite
_diffrn_measurement_device_type     'Bruker APEXII'
_diffrn_measurement_method     'CCD rotation images, thin slices'
_diffrn_reflns_number     18119
_diffrn_reflns_av_R_equivalents     0.0256
_diffrn_reflns_theta_min     2.76
_diffrn_reflns_theta_max     27.49
_diffrn_reflns_theta_full     25
_diffrn_measured_fraction_theta_max     0.972
_diffrn_measured_fraction_theta_full     0.978
_diffrn_reflns_limit_h_min     -12
_diffrn_reflns_limit_h_max     12
_diffrn_reflns_limit_k_min     -12
_diffrn_reflns_limit_k_max     12
_diffrn_reflns_limit_l_min     -14
_diffrn_reflns_limit_l_max     14
_refine_special_details
;
Refinement of <i>F</i>^2^ against ALL reflections. The weighted <i>R</i>-factor
<i>wR</i> and goodness of fit <i>S</i> are based on <i>F</i>^2^, conventional
<i>R</i>-factors <i>R</i> are based on <i>F</i>, with <i>F</i> set to zero for
negative <i>F</i>^2^. The threshold expression of <i>F</i>^2^ >
\s(<i>F</i>^2^) is used only for calculating <i>R</i>-factors(gt) <i>etc</i>.
and is not relevant to the choice of reflections for refinement.
<i>R</i>-factors based on <i>F</i>^2^ are statistically about twice as large
as those based on <i>F</i>, and <i>R</i>- factors based on ALL data will be
even larger.
;
_reflns_number_total     4866
_reflns_number_gt     4035
_reflns_threshold_expression     I>2\s(I)
_refine_ls_structure_factor_coef     Fsqd
_refine_ls_matrix_type     full
_refine_ls_R_factor_all     0.0592
_refine_ls_R_factor_gt     0.0483
_refine_ls_wR_factor_gt     0.1312
_refine_ls_wR_factor_ref     0.1402
_refine_ls_goodness_of_fit_ref     1.036
_refine_ls_restrained_S_all     1.036
_refine_ls_number_reflns     4866
_refine_ls_number_parameters     283
_refine_ls_number_restraints     0
_refine_ls_hydrogen_treatment     constr
_refine_ls_weighting_scheme     calc
_refine_ls_weighting_details
         'calc w=1/[\s^2^(Fo^2^)+(0.0694P)^2^+0.8188P] where P=(Fo^2^+2Fc^2^)/3'
_atom_sites_solution_hydrogens     geom
_atom_sites_solution_primary     direct
_atom_sites_solution_secondary     difmap
_refine_ls_shift/su_max     0.011
_refine_ls_shift/su_mean     0.001
_refine_diff_density_max     1.021
_refine_diff_density_min     -0.424
_refine_ls_extinction_method     none
loop_
    _atom_type_symbol
    _atom_type_description
    _atom_type_scat_dispersion_real
    _atom_type_scat_dispersion_imag
    _atom_type_scat_source
    C C 0.0033 0.0016 'International Tables Vol C Tables 4.2.6.8 and 6.1.1.4'
    H H 0 0 'International Tables Vol C Tables 4.2.6.8 and 6.1.1.4'
    N N 0.0061 0.0033 'International Tables Vol C Tables 4.2.6.8 and 6.1.1.4'
    O O 0.0106 0.006 'International Tables Vol C Tables 4.2.6.8 and 6.1.1.4'
    Cl Cl 0.1484 0.1585 'International Tables Vol C Tables 4.2.6.8 and 6.1.1.4'
_computing_data_collection     'APEX2 (Bruker, 2001)'
_computing_cell_refinement     'SAINT (Bruker, 2001)'
_computing_data_reduction     'SAINT (Bruker, 2001)'
_computing_structure_solution     'SIR2002 (Burla <i>et al.</i>, 2005)'
_computing_structure_refinement     'SHELXL97 (Sheldrick, 2008)'
_computing_molecular_graphics
             'ORTEP-3 (Farrugia, 2012) and DIAMOND (Brandenburg & Berndt, 2001)'
_computing_publication_material     'WinGX (Farrugia, 2012)'
loop_
    _atom_site_type_symbol
    _atom_site_label
    _atom_site_fract_x
    _atom_site_fract_y
    _atom_site_fract_z
    _atom_site_U_iso_or_equiv
    _atom_site_adp_type
    _atom_site_calc_flag
    _atom_site_refinement_flags
    _atom_site_occupancy
    _atom_site_symmetry_multiplicity
    _atom_site_disorder_assembly
    _atom_site_disorder_group
    O O53 0.31158(16) 0.42524(16) 0.11802(16) 0.0417(4) Uani d . 1 1 . .
    Cl Cl1 0.31876(5) 0.75570(5) 0.69990(4) 0.02960(15) Uani d . 1 1 . .
    C C1 0.23208(18) 0.65060(19) 0.56441(16) 0.0234(4) Uani d . 1 1 . .
    C C2 0.15254(19) 0.70928(19) 0.48229(18) 0.0265(4) Uani d . 1 1 . .
    H H2 0.1473 0.8057 0.4995 0.032 Uiso calc R 1 1 . .
    C C3 0.08296(19) 0.6252(2) 0.37739(18) 0.0265(4) Uani d . 1 1 . .
    H H3 0.0294 0.6642 0.3215 0.032 Uiso calc R 1 1 . .
    C C4 0.08921(18) 0.48125(18) 0.35046(16) 0.0220(4) Uani d . 1 1 . .
    C C5 0.17208(17) 0.42485(18) 0.43299(16) 0.0209(4) Uani d . 1 1 . .
    C C6 0.24378(18) 0.51286(18) 0.54149(16) 0.0226(4) Uani d . 1 1 . .
    H H6 0.2995 0.4763 0.5978 0.027 Uiso calc R 1 1 . .
    N N7 0.01376(16) 0.40156(16) 0.24584(14) 0.0248(3) Uani d . 1 1 . .
    C C8 0.01928(18) 0.26750(19) 0.22137(16) 0.0232(4) Uani d . 1 1 . .
    C C9 -0.0649(2) 0.1817(2) 0.10685(18) 0.0309(4) Uani d . 1 1 . .
    H H9A -0.1169 0.2411 0.0654 0.046 Uiso calc R 1 1 . .
    H H9B -0.1277 0.112 0.1274 0.046 Uiso calc R 1 1 . .
    H H9C -0.0051 0.1361 0.0531 0.046 Uiso calc R 1 1 . .
    C C10 0.10213(17) 0.20250(18) 0.29886(16) 0.0210(4) Uani d . 1 1 . .
    C C11 0.17907(17) 0.28022(18) 0.40423(16) 0.0206(4) Uani d . 1 1 . .
    C C12 0.26671(18) 0.21649(18) 0.48762(16) 0.0214(4) Uani d . 1 1 . .
    C C13 0.20937(19) 0.14663(19) 0.56647(18) 0.0262(4) Uani d . 1 1 . .
    H H13 0.1138 0.1385 0.5664 0.031 Uiso calc R 1 1 . .
    C C14 0.2911(2) 0.0889(2) 0.64504(18) 0.0300(4) Uani d . 1 1 . .
    H H14 0.2515 0.0424 0.6993 0.036 Uiso calc R 1 1 . .
    C C15 0.4301(2) 0.0989(2) 0.64447(18) 0.0305(4) Uani d . 1 1 . .
    H H15 0.4858 0.0584 0.6976 0.037 Uiso calc R 1 1 . .
    C C16 0.4880(2) 0.1681(2) 0.56644(19) 0.0303(4) Uani d . 1 1 . .
    H H16 0.5834 0.1745 0.5658 0.036 Uiso calc R 1 1 . .
    C C17 0.40700(19) 0.2279(2) 0.48915(17) 0.0265(4) Uani d . 1 1 . .
    H H17 0.4474 0.2769 0.437 0.032 Uiso calc R 1 1 . .
    C C18 0.10551(18) 0.04827(18) 0.26507(16) 0.0228(4) Uani d . 1 1 . .
    O O19 0.02241(15) -0.02933(15) 0.29611(15) 0.0380(4) Uani d . 1 1 . .
    C C20 0.21001(18) -0.00520(18) 0.19329(16) 0.0218(4) Uani d . 1 1 . .
    H H20 0.2189 -0.1008 0.1793 0.026 Uiso calc R 1 1 . .
    C C21 0.29293(17) 0.07597(18) 0.14703(15) 0.0202(3) Uani d . 1 1 . .
    H H21 0.2831 0.1714 0.1651 0.024 Uiso calc R 1 1 . .
    C C22 0.39718(17) 0.03406(17) 0.07162(15) 0.0191(3) Uani d . 1 1 . .
    C C23 0.47009(18) 0.13423(18) 0.02708(16) 0.0216(4) Uani d . 1 1 . .
    H H23 0.4496 0.2266 0.0455 0.026 Uiso calc R 1 1 . .
    C C24 0.57142(18) 0.10142(18) -0.04320(16) 0.0218(4) Uani d . 1 1 . .
    H H24 0.6197 0.1711 -0.0722 0.026 Uiso calc R 1 1 . .
    C C51 0.5390(2) 0.5546(3) 0.1748(2) 0.0432(5) Uani d . 1 1 . .
    H H51A 0.5797 0.4728 0.139 0.065 Uiso calc R 1 1 . .
    H H51B 0.6037 0.6128 0.2421 0.065 Uiso calc R 1 1 . .
    H H51C 0.5165 0.6066 0.1127 0.065 Uiso calc R 1 1 . .
    C C52 0.4113(2) 0.5106(2) 0.2220(2) 0.0398(5) Uani d . 1 1 . .
    H H52A 0.4331 0.4563 0.2836 0.048 Uiso calc R 1 1 . .
    H H52B 0.3716 0.5928 0.2611 0.048 Uiso calc R 1 1 . .
    C C54 0.2331(2) 0.4949(3) 0.0581(2) 0.0412(5) Uani d . 1 1 . .
    C C55 0.1442(3) 0.3999(3) -0.0465(2) 0.0465(6) Uani d . 1 1 . .
    H H55A 0.0557 0.376 -0.0225 0.07 Uiso calc R 1 1 . .
    H H55B 0.1867 0.3159 -0.0712 0.07 Uiso calc R 1 1 . .
    H H55C 0.1314 0.4451 -0.1148 0.07 Uiso calc R 1 1 . .
    O O56 0.23575(18) 0.61974(16) 0.08844(18) 0.0503(5) Uani d . 1 1 . .
loop_
    _atom_site_aniso_label
    _atom_site_aniso_U_11
    _atom_site_aniso_U_22
    _atom_site_aniso_U_33
    _atom_site_aniso_U_12
    _atom_site_aniso_U_13
    _atom_site_aniso_U_23
    O53 0.0426(9) 0.0300(8) 0.0574(10) 0.0100(7) 0.0142(8) 0.0142(7)
    Cl1 0.0318(3) 0.0239(2) 0.0291(2) 0.00118(18) 0.00172(18) -0.00038(18)
    C1 0.0207(9) 0.0231(9) 0.0252(9) 0.0010(7) 0.0050(7) 0.0024(7)
    C2 0.0250(9) 0.0198(8) 0.0357(10) 0.0050(7) 0.0068(8) 0.0062(8)
    C3 0.0255(9) 0.0245(9) 0.0312(10) 0.0074(7) 0.0035(7) 0.0087(8)
    C4 0.0207(9) 0.0222(9) 0.0243(9) 0.0045(7) 0.0069(7) 0.0054(7)
    C5 0.0192(8) 0.0214(8) 0.0233(8) 0.0034(7) 0.0068(6) 0.0055(7)
    C6 0.0227(9) 0.0218(9) 0.0243(9) 0.0035(7) 0.0045(7) 0.0061(7)
    N7 0.0240(8) 0.0257(8) 0.0248(8) 0.0056(6) 0.0037(6) 0.0052(6)
    C8 0.0208(9) 0.0266(9) 0.0229(9) 0.0030(7) 0.0069(7) 0.0048(7)
    C9 0.0328(10) 0.0299(10) 0.0268(10) 0.0058(8) -0.0002(8) 0.0012(8)
    C10 0.0190(8) 0.0221(8) 0.0240(8) 0.0030(7) 0.0103(7) 0.0056(7)
    C11 0.0197(8) 0.0214(8) 0.0229(8) 0.0038(7) 0.0089(6) 0.0064(7)
    C12 0.0234(9) 0.0180(8) 0.0228(8) 0.0045(7) 0.0051(7) 0.0031(7)
    C13 0.0248(9) 0.0239(9) 0.0328(10) 0.0042(7) 0.0091(7) 0.0095(8)
    C14 0.0374(11) 0.0252(9) 0.0314(10) 0.0062(8) 0.0088(8) 0.0121(8)
    C15 0.0362(11) 0.0261(9) 0.0293(10) 0.0108(8) 0.0001(8) 0.0063(8)
    C16 0.0225(9) 0.0315(10) 0.0362(11) 0.0067(8) 0.0039(8) 0.0053(8)
    C17 0.0247(9) 0.0285(10) 0.0291(9) 0.0051(7) 0.0088(7) 0.0092(8)
    C18 0.0231(9) 0.0224(9) 0.0229(8) 0.0018(7) 0.0065(7) 0.0036(7)
    O19 0.0385(8) 0.0268(7) 0.0525(9) -0.0009(6) 0.0267(7) 0.0083(7)
    C20 0.0237(9) 0.0189(8) 0.0227(8) 0.0041(7) 0.0053(7) 0.0029(7)
    C21 0.0211(8) 0.0188(8) 0.0200(8) 0.0041(6) 0.0040(6) 0.0019(6)
    C22 0.0189(8) 0.0198(8) 0.0184(8) 0.0036(6) 0.0027(6) 0.0032(6)
    C23 0.0237(9) 0.0167(8) 0.0252(9) 0.0050(7) 0.0061(7) 0.0041(7)
    C24 0.0235(9) 0.0183(8) 0.0249(9) 0.0025(7) 0.0076(7) 0.0058(7)
    C51 0.0440(13) 0.0422(13) 0.0419(13) 0.0048(10) 0.0016(10) 0.0096(10)
    C52 0.0454(13) 0.0374(12) 0.0354(11) 0.0053(10) -0.0002(9) 0.0090(9)
    C54 0.0376(12) 0.0418(13) 0.0482(13) 0.0055(10) 0.0113(10) 0.0158(11)
    C55 0.0407(13) 0.0438(13) 0.0527(14) -0.0015(10) -0.0001(11) 0.0131(11)
    O56 0.0483(10) 0.0284(8) 0.0802(13) 0.0103(7) 0.0120(9) 0.0216(8)
_geom_special_details
;
All e.s.d.'s (except the e.s.d. in the dihedral angle between two l.s. planes)
are estimated using the full covariance matrix. The cell e.s.d.'s are taken
into account individually in the estimation of e.s.d.'s in distances, angles
and torsion angles; correlations between e.s.d.'s in cell parameters are only
used when they are defined by crystal symmetry. An approximate (isotropic)
treatment of cell e.s.d.'s is used for estimating e.s.d.'s involving l.s.
planes.
;
loop_
    _geom_bond_atom_site_label_1
    _geom_bond_atom_site_label_2
    _geom_bond_site_symmetry_2
    _geom_bond_distance
    _geom_bond_publ_flag
    O53 C54 . 1.318(3) ?
    O53 C52 . 1.496(3) ?
    Cl1 C1 . 1.7427(18) ?
    C1 C6 . 1.366(3) ?
    C1 C2 . 1.409(3) ?
    C2 C3 . 1.368(3) ?
    C2 H2 . 0.95 ?
    C3 C4 . 1.417(3) ?
    C3 H3 . 0.95 ?
    C4 N7 . 1.371(2) ?
    C4 C5 . 1.416(3) ?
    C5 C6 . 1.418(2) ?
    C5 C11 . 1.424(2) ?
    C6 H6 . 0.95 ?
    N7 C8 . 1.319(2) ?
    C8 C10 . 1.431(3) ?
    C8 C9 . 1.502(3) ?
    C9 H9A . 0.98 ?
    C9 H9B . 0.98 ?
    C9 H9C . 0.98 ?
    C10 C11 . 1.376(2) ?
    C10 C18 . 1.513(2) ?
    C11 C12 . 1.493(2) ?
    C12 C17 . 1.393(3) ?
    C12 C13 . 1.393(3) ?
    C13 C14 . 1.388(3) ?
    C13 H13 . 0.95 ?
    C14 C15 . 1.383(3) ?
    C14 H14 . 0.95 ?
    C15 C16 . 1.384(3) ?
    C15 H15 . 0.95 ?
    C16 C17 . 1.387(3) ?
    C16 H16 . 0.95 ?
    C17 H17 . 0.95 ?
    C18 O19 . 1.219(2) ?
    C18 C20 . 1.472(2) ?
    C20 C21 . 1.337(2) ?
    C20 H20 . 0.95 ?
    C21 C22 . 1.464(2) ?
    C21 H21 . 0.95 ?
    C22 C24 2_655 1.399(2) ?
    C22 C23 . 1.402(2) ?
    C23 C24 . 1.385(2) ?
    C23 H23 . 0.95 ?
    C24 C22 2_655 1.399(2) ?
    C24 H24 . 0.95 ?
    C51 C52 . 1.507(3) ?
    C51 H51A . 0.98 ?
    C51 H51B . 0.98 ?
    C51 H51C . 0.98 ?
    C52 H52A . 0.99 ?
    C52 H52B . 0.99 ?
    C54 O56 . 1.219(3) ?
    C54 C55 . 1.485(3) ?
    C55 H55A . 0.98 ?
    C55 H55B . 0.98 ?
    C55 H55C . 0.98 ?
loop_
    _geom_angle_atom_site_label_1
    _geom_angle_atom_site_label_2
    _geom_angle_atom_site_label_3
    _geom_angle_site_symmetry_1
    _geom_angle_site_symmetry_3
    _geom_angle
    _geom_angle_publ_flag
    C54 O53 C52 . . 115.38(17) ?
    C6 C1 C2 . . 122.05(17) ?
    C6 C1 Cl1 . . 118.43(14) ?
    C2 C1 Cl1 . . 119.52(14) ?
    C3 C2 C1 . . 118.92(17) ?
    C3 C2 H2 . . 120.5 ?
    C1 C2 H2 . . 120.5 ?
    C2 C3 C4 . . 121.30(17) ?
    C2 C3 H3 . . 119.4 ?
    C4 C3 H3 . . 119.4 ?
    N7 C4 C5 . . 122.46(16) ?
    N7 C4 C3 . . 118.70(16) ?
    C5 C4 C3 . . 118.84(16) ?
    C4 C5 C6 . . 119.40(16) ?
    C4 C5 C11 . . 118.38(16) ?
    C6 C5 C11 . . 122.22(16) ?
    C1 C6 C5 . . 119.46(17) ?
    C1 C6 H6 . . 120.3 ?
    C5 C6 H6 . . 120.3 ?
    C8 N7 C4 . . 118.54(16) ?
    N7 C8 C10 . . 122.57(16) ?
    N7 C8 C9 . . 117.80(16) ?
    C10 C8 C9 . . 119.64(16) ?
    C8 C9 H9A . . 109.5 ?
    C8 C9 H9B . . 109.5 ?
    H9A C9 H9B . . 109.5 ?
    C8 C9 H9C . . 109.5 ?
    H9A C9 H9C . . 109.5 ?
    H9B C9 H9C . . 109.5 ?
    C11 C10 C8 . . 120.02(16) ?
    C11 C10 C18 . . 119.87(16) ?
    C8 C10 C18 . . 120.11(16) ?
    C10 C11 C5 . . 118.01(16) ?
    C10 C11 C12 . . 121.72(16) ?
    C5 C11 C12 . . 120.27(16) ?
    C17 C12 C13 . . 119.09(17) ?
    C17 C12 C11 . . 120.53(16) ?
    C13 C12 C11 . . 120.37(16) ?
    C14 C13 C12 . . 120.34(17) ?
    C14 C13 H13 . . 119.8 ?
    C12 C13 H13 . . 119.8 ?
    C15 C14 C13 . . 120.11(18) ?
    C15 C14 H14 . . 119.9 ?
    C13 C14 H14 . . 119.9 ?
    C14 C15 C16 . . 119.97(18) ?
    C14 C15 H15 . . 120 ?
    C16 C15 H15 . . 120 ?
    C15 C16 C17 . . 120.13(18) ?
    C15 C16 H16 . . 119.9 ?
    C17 C16 H16 . . 119.9 ?
    C16 C17 C12 . . 120.35(17) ?
    C16 C17 H17 . . 119.8 ?
    C12 C17 H17 . . 119.8 ?
    O19 C18 C20 . . 121.15(16) ?
    O19 C18 C10 . . 120.30(15) ?
    C20 C18 C10 . . 118.54(15) ?
    C21 C20 C18 . . 122.36(16) ?
    C21 C20 H20 . . 118.8 ?
    C18 C20 H20 . . 118.8 ?
    C20 C21 C22 . . 127.20(16) ?
    C20 C21 H21 . . 116.4 ?
    C22 C21 H21 . . 116.4 ?
    C24 C22 C23 2_655 . 118.45(15) ?
    C24 C22 C21 2_655 . 122.88(16) ?
    C23 C22 C21 . . 118.67(15) ?
    C24 C23 C22 . . 121.39(16) ?
    C24 C23 H23 . . 119.3 ?
    C22 C23 H23 . . 119.3 ?
    C23 C24 C22 . 2_655 120.16(16) ?
    C23 C24 H24 . . 119.9 ?
    C22 C24 H24 2_655 . 119.9 ?
    C52 C51 H51A . . 109.5 ?
    C52 C51 H51B . . 109.5 ?
    H51A C51 H51B . . 109.5 ?
    C52 C51 H51C . . 109.5 ?
    H51A C51 H51C . . 109.5 ?
    H51B C51 H51C . . 109.5 ?
    O53 C52 C51 . . 109.09(18) ?
    O53 C52 H52A . . 109.9 ?
    C51 C52 H52A . . 109.9 ?
    O53 C52 H52B . . 109.9 ?
    C51 C52 H52B . . 109.9 ?
    H52A C52 H52B . . 108.3 ?
    O56 C54 O53 . . 122.8(2) ?
    O56 C54 C55 . . 126.9(2) ?
    O53 C54 C55 . . 110.3(2) ?
    C54 C55 H55A . . 109.5 ?
    C54 C55 H55B . . 109.5 ?
    H55A C55 H55B . . 109.5 ?
    C54 C55 H55C . . 109.5 ?
    H55A C55 H55C . . 109.5 ?
    H55B C55 H55C . . 109.5 ?
loop_
    _geom_torsion_atom_site_label_1
    _geom_torsion_atom_site_label_2
    _geom_torsion_atom_site_label_3
    _geom_torsion_atom_site_label_4
    _geom_torsion_site_symmetry_1
    _geom_torsion_site_symmetry_2
    _geom_torsion_site_symmetry_3
    _geom_torsion_site_symmetry_4
    _geom_torsion
    _geom_torsion_publ_flag
    C6 C1 C2 C3 . . . . 1.2(3) ?
    Cl1 C1 C2 C3 . . . . -178.76(14) ?
    C1 C2 C3 C4 . . . . 0.2(3) ?
    C2 C3 C4 N7 . . . . 177.88(17) ?
    C2 C3 C4 C5 . . . . -1.6(3) ?
    N7 C4 C5 C6 . . . . -177.88(16) ?
    C3 C4 C5 C6 . . . . 1.5(2) ?
    N7 C4 C5 C11 . . . . 1.4(3) ?
    C3 C4 C5 C11 . . . . -179.16(16) ?
    C2 C1 C6 C5 . . . . -1.2(3) ?
    Cl1 C1 C6 C5 . . . . 178.76(13) ?
    C4 C5 C6 C1 . . . . -0.2(3) ?
    C11 C5 C6 C1 . . . . -179.47(16) ?
    C5 C4 N7 C8 . . . . -0.2(3) ?
    C3 C4 N7 C8 . . . . -179.66(16) ?
    C4 N7 C8 C10 . . . . -0.8(3) ?
    C4 N7 C8 C9 . . . . 179.53(16) ?
    N7 C8 C10 C11 . . . . 0.7(3) ?
    C9 C8 C10 C11 . . . . -179.70(16) ?
    N7 C8 C10 C18 . . . . -179.25(16) ?
    C9 C8 C10 C18 . . . . 0.4(2) ?
    C8 C10 C11 C5 . . . . 0.6(2) ?
    C18 C10 C11 C5 . . . . -179.55(14) ?
    C8 C10 C11 C12 . . . . 179.94(15) ?
    C18 C10 C11 C12 . . . . -0.2(2) ?
    C4 C5 C11 C10 . . . . -1.5(2) ?
    C6 C5 C11 C10 . . . . 177.76(15) ?
    C4 C5 C11 C12 . . . . 179.09(15) ?
    C6 C5 C11 C12 . . . . -1.6(2) ?
    C10 C11 C12 C17 . . . . 103.4(2) ?
    C5 C11 C12 C17 . . . . -77.3(2) ?
    C10 C11 C12 C13 . . . . -77.7(2) ?
    C5 C11 C12 C13 . . . . 101.7(2) ?
    C17 C12 C13 C14 . . . . -0.2(3) ?
    C11 C12 C13 C14 . . . . -179.20(17) ?
    C12 C13 C14 C15 . . . . -0.8(3) ?
    C13 C14 C15 C16 . . . . 0.8(3) ?
    C14 C15 C16 C17 . . . . 0.3(3) ?
    C15 C16 C17 C12 . . . . -1.3(3) ?
    C13 C12 C17 C16 . . . . 1.3(3) ?
    C11 C12 C17 C16 . . . . -179.74(17) ?
    C11 C10 C18 O19 . . . . 92.4(2) ?
    C8 C10 C18 O19 . . . . -87.7(2) ?
    C11 C10 C18 C20 . . . . -88.2(2) ?
    C8 C10 C18 C20 . . . . 91.7(2) ?
    O19 C18 C20 C21 . . . . 172.69(18) ?
    C10 C18 C20 C21 . . . . -6.7(3) ?
    C18 C20 C21 C22 . . . . -178.00(16) ?
    C20 C21 C22 C24 . . . 2_655 -3.7(3) ?
    C20 C21 C22 C23 . . . . 177.15(17) ?
    C24 C22 C23 C24 2_655 . . . -0.2(3) ?
    C21 C22 C23 C24 . . . . 179.00(16) ?
    C22 C23 C24 C22 . . . 2_655 0.2(3) ?
    C54 O53 C52 C51 . . . . -86.6(2) ?
    C52 O53 C54 O56 . . . . -3.7(3) ?
    C52 O53 C54 C55 . . . . 176.92(18) ?
loop_
    _geom_hbond_atom_site_label_D
    _geom_hbond_atom_site_label_H
    _geom_hbond_atom_site_label_A
    _geom_hbond_site_symmetry_A
    _geom_hbond_distance_DH
    _geom_hbond_distance_HA
    _geom_hbond_distance_DA
    _geom_hbond_angle_DHA
    _geom_hbond_publ_flag
    C13 H13 O19 2_556 0.95 2.54 3.218(2) 128 yes
    C23 H23 O53 . 0.95 2.57 3.468(2) 157 yes
    C24 H24 O56 2_665 0.95 2.48 3.410(3) 165 yes
    C51 H51B Cg1 2_666 0.98 2.76 3.627(3) 147 yes
_iucr_refine_instructions_details
;
TITL import in P -1
CELL  0.71073   9.9851  10.0086  11.3676  102.350   97.108   95.290
ZERR     1.00   0.0003   0.0002   0.0003    0.001    0.001    0.002
LATT   1
SFAC  C    H    N    O    CL
UNIT  52   46   2    6    2
MERG   2
OMIT     0  -1   1
OMIT     0   0   1
OMIT     0   1   0
OMIT     1   0   0
FMAP   2
PLAN   20
ACTA    50.00
HTAB    2.00000
BOND   $H
CONF
LIST   4
WPDB  -2
L.S.   4
TEMP  -123.00
WGHT    0.069400    0.818800
FVAR       0.68158
O53   4    0.311580    0.425238    0.118025    11.00000    0.04257    0.03001 =
         0.05738    0.01424    0.01420    0.01000
MOLE    1
CL1   5    0.318758    0.755699    0.699901    11.00000    0.03177    0.02385 =
         0.02911   -0.00038    0.00172    0.00118
C1    1    0.232081    0.650603    0.564412    11.00000    0.02066    0.02312 =
         0.02517    0.00237    0.00501    0.00098
C2    1    0.152541    0.709277    0.482295    11.00000    0.02504    0.01977 =
         0.03569    0.00622    0.00685    0.00498
AFIX  43
H2    2    0.147314    0.805652    0.499503    11.00000   -1.20000
AFIX   0
C3    1    0.082960    0.625245    0.377388    11.00000    0.02547    0.02452 =
         0.03121    0.00874    0.00354    0.00742
AFIX  43
H3    2    0.029382    0.664195    0.321471    11.00000   -1.20000
AFIX   0
C4    1    0.089208    0.481249    0.350458    11.00000    0.02069    0.02223 =
         0.02432    0.00542    0.00687    0.00446
C5    1    0.172076    0.424852    0.432990    11.00000    0.01919    0.02143 =
         0.02327    0.00550    0.00685    0.00342
C6    1    0.243784    0.512857    0.541491    11.00000    0.02269    0.02178 =
         0.02427    0.00614    0.00450    0.00352
AFIX  43
H6    2    0.299517    0.476321    0.597791    11.00000   -1.20000
AFIX   0
N7    3    0.013758    0.401562    0.245841    11.00000    0.02402    0.02566 =
         0.02482    0.00516    0.00366    0.00562
C8    1    0.019279    0.267499    0.221366    11.00000    0.02080    0.02660 =
         0.02292    0.00480    0.00695    0.00299
C9    1   -0.064904    0.181707    0.106848    11.00000    0.03284    0.02990 =
         0.02682    0.00120   -0.00020    0.00577
AFIX 137
H9A   2   -0.116854    0.241073    0.065384    11.00000   -1.50000
H9B   2   -0.127718    0.111960    0.127385    11.00000   -1.50000
H9C   2   -0.005062    0.136118    0.053064    11.00000   -1.50000
AFIX   0
C10   1    0.102126    0.202495    0.298864    11.00000    0.01904    0.02206 =
         0.02403    0.00556    0.01028    0.00304
C11   1    0.179065    0.280220    0.404227    11.00000    0.01975    0.02141 =
         0.02292    0.00639    0.00893    0.00377
C12   1    0.266710    0.216485    0.487617    11.00000    0.02343    0.01797 =
         0.02278    0.00310    0.00515    0.00448
C13   1    0.209367    0.146626    0.566468    11.00000    0.02481    0.02393 =
         0.03284    0.00946    0.00913    0.00420
AFIX  43
H13   2    0.113815    0.138489    0.566437    11.00000   -1.20000
AFIX   0
C14   1    0.291111    0.088881    0.645036    11.00000    0.03742    0.02521 =
         0.03144    0.01211    0.00877    0.00620
AFIX  43
H14   2    0.251546    0.042380    0.699306    11.00000   -1.20000
AFIX   0
C15   1    0.430133    0.098911    0.644472    11.00000    0.03622    0.02605 =
         0.02928    0.00630    0.00008    0.01077
AFIX  43
H15   2    0.485839    0.058360    0.697622    11.00000   -1.20000
AFIX   0
C16   1    0.488024    0.168054    0.566436    11.00000    0.02252    0.03145 =
         0.03624    0.00525    0.00392    0.00673
AFIX  43
H16   2    0.583442    0.174533    0.565807    11.00000   -1.20000
AFIX   0
C17   1    0.406999    0.227898    0.489155    11.00000    0.02473    0.02850 =
         0.02911    0.00922    0.00885    0.00505
AFIX  43
H17   2    0.447419    0.276933    0.436994    11.00000   -1.20000
AFIX   0
C18   1    0.105511    0.048265    0.265066    11.00000    0.02313    0.02236 =
         0.02285    0.00361    0.00645    0.00179
O19   4    0.022410   -0.029326    0.296109    11.00000    0.03850    0.02683 =
         0.05248    0.00833    0.02668   -0.00088
C20   1    0.210014   -0.005204    0.193292    11.00000    0.02370    0.01887 =
         0.02272    0.00288    0.00529    0.00406
AFIX  43
H20   2    0.218860   -0.100798    0.179343    11.00000   -1.20000
AFIX   0
C21   1    0.292930    0.075965    0.147030    11.00000    0.02113    0.01876 =
         0.02003    0.00190    0.00404    0.00414
AFIX  43
H21   2    0.283065    0.171391    0.165118    11.00000   -1.20000
AFIX   0
C22   1    0.397183    0.034063    0.071622    11.00000    0.01892    0.01981 =
         0.01843    0.00323    0.00274    0.00358
C23   1    0.470092    0.134232    0.027080    11.00000    0.02373    0.01671 =
         0.02520    0.00414    0.00611    0.00502
AFIX  43
H23   2    0.449576    0.226562    0.045484    11.00000   -1.20000
AFIX   0
C24   1    0.571417    0.101424   -0.043200    11.00000    0.02353    0.01830 =
         0.02490    0.00581    0.00760    0.00249
AFIX  43
H24   2    0.619702    0.171083   -0.072170    11.00000   -1.20000
AFIX   0
MOLE    2
C51   1    0.538974    0.554557    0.174815    11.00000    0.04403    0.04223 =
         0.04188    0.00962    0.00156    0.00480
AFIX 137
H51A  2    0.579702    0.472825    0.138961    11.00000   -1.50000
H51B  2    0.603710    0.612796    0.242126    11.00000   -1.50000
H51C  2    0.516499    0.606628    0.112695    11.00000   -1.50000
AFIX   0
C52   1    0.411344    0.510606    0.221973    11.00000    0.04536    0.03737 =
         0.03541    0.00902   -0.00022    0.00530
AFIX  23
H52A  2    0.433090    0.456272    0.283564    11.00000   -1.20000
H52B  2    0.371599    0.592831    0.261127    11.00000   -1.20000
AFIX   0
C54   1    0.233086    0.494947    0.058099    11.00000    0.03765    0.04178 =
         0.04817    0.01576    0.01128    0.00553
C55   1    0.144164    0.399894   -0.046510    11.00000    0.04071    0.04384 =
         0.05272    0.01312   -0.00012   -0.00149
AFIX 137
H55A  2    0.055692    0.376006   -0.022531    11.00000   -1.50000
H55B  2    0.186712    0.315895   -0.071172    11.00000   -1.50000
H55C  2    0.131422    0.445071   -0.114842    11.00000   -1.50000
AFIX   0
O56   4    0.235747    0.619739    0.088436    11.00000    0.04829    0.02837 =
         0.08018    0.02158    0.01196    0.01029
HKLF 4
REM  import in P -1
REM R1 =  0.0483 for   4035 Fo > 4sig(Fo)  and  0.0592 for all   4866 data
REM    283 parameters refined using      0 restraints
END
WGHT      0.0670      0.8296
REM Highest difference peak  1.021,  deepest hole -0.424,  1-sigma level  0.056
Q1    1   0.2506  0.3950  0.0521  11.00000  0.05    1.02
Q2    1   0.3083  0.5350  0.1413  11.00000  0.05    0.96
Q3    1   0.1407  0.2610 -0.0974  11.00000  0.05    0.65
Q4    1   0.2689  0.4347 -0.1406  11.00000  0.05    0.47
Q5    1   0.2928  0.6481  0.1597  11.00000  0.05    0.46
Q6    1   0.1752  0.0338  0.2404  11.00000  0.05    0.32
Q7    1   0.2164  0.2440  0.4448  11.00000  0.05    0.29
Q8    1   0.0933  0.5547  0.3662  11.00000  0.05    0.28
Q9    1   0.3569  0.0585  0.1161  11.00000  0.05    0.26
Q10   1   0.1199  0.4523  0.3994  11.00000  0.05    0.26
Q11   1   0.1056  0.1380  0.2840  11.00000  0.05    0.26
Q12   1   0.1995  0.4674  0.4859  11.00000  0.05    0.26
Q13   1   0.2457  0.2043  0.5378  11.00000  0.05    0.26
Q14   1   0.1535  0.2389  0.3414  11.00000  0.05    0.26
Q15   1   0.1249  0.2346  0.3650  11.00000  0.05    0.25
Q16   1   0.4196  0.0761  0.0350  11.00000  0.05    0.25
Q17   1   0.2315  0.5789  0.5536  11.00000  0.05    0.25
Q18   1   0.1776  0.6674  0.5252  11.00000  0.05    0.25
Q19   1   0.3905 -0.0339  0.0359  11.00000  0.05    0.23
Q20   1   0.1915  0.3564 -0.0990  11.00000  0.05    0.23
;
