# Supplementary material for: (2E,2′E)-1,1′-Bis(6-chloro-2-methyl-4-phenyl­quinolin-3-yl)-3,3′-(1,4-phenyl­ene)diprop-2-en-1-one ethyl acetate disolvate
Source: Acta Crystallogr Sect E Struct Rep Online. 2012 Dec 8;69(Pt 1):o37–8. doi: 10.1107/S1600536812049422 (PMC3588301; doi:10.1107/S1600536812049422)
Supplement: Supplementary file 2 [file e-69-00o37-Isup2.hkl]

#
# h,k,l, Fc-squared, Fo-squared, sigma(Fo-squared) and status flag
#
data_I
_shelx_title ' import in P -1'
_shelx_refln_list_code          4
_shelx_F_calc_maximum      141.47
_exptl_crystal_F_000       454.00
_reflns_d_resolution_high  0.7700
 
loop_
 _symmetry_equiv_pos_as_xyz
 'x, y, z'
 '-x, -y, -z'
 
_cell_length_a     9.9851
_cell_length_b    10.0086
_cell_length_c    11.3676
_cell_angle_alpha 102.350
_cell_angle_beta   97.108
_cell_angle_gamma  95.290
 
_shelx_F_squared_multiplier     1.000
 
loop_
 _refln_index_h
 _refln_index_k
 _refln_index_l
 _refln_F_squared_calc
 _refln_F_squared_meas
 _refln_F_squared_sigma
 _refln_observed_status
   2   0   0      419.29      536.34      6.00 o
   3   0   0        1.12        0.15      0.33 o
   4   0   0      790.98      816.78      8.18 o
   5   0   0        3.94        5.57      0.61 o
   6   0   0       34.74       50.52      1.70 o
   7   0   0      159.83      178.86      3.65 o
   8   0   0       85.06       89.90      2.66 o
   9   0   0      128.27      129.61      3.42 o
  10   0   0      214.49      207.30      8.30 o
  11   0   0       45.55       57.30      5.21 o
  12   0   0       90.25       99.49      7.11 o
 -12   1   0        2.26        1.67      2.49 o
 -11   1   0      164.55      143.99      7.20 o
 -10   1   0        0.02       -1.04      1.37 o
  -9   1   0        2.33        6.94      1.27 o
  -8   1   0       25.45       21.68      1.52 o
  -7   1   0       10.06       10.34      1.06 o
  -6   1   0       47.35       52.72      1.82 o
  -5   1   0       95.76      120.41      2.16 o
  -4   1   0      903.53      961.24      9.45 o
  -3   1   0      619.78      517.18      6.13 o
  -2   1   0     1182.32     1490.09     15.49 o
  -1   1   0      218.98      220.62      3.90 o
   1   1   0     1183.05     1360.92     14.02 o
   2   1   0      562.81      617.60      7.03 o
   3   1   0       17.99       37.04      1.25 o
   4   1   0      707.08      726.28      8.31 o
   5   1   0      173.43      170.35      2.91 o
   6   1   0       37.43       43.30      1.56 o
   7   1   0       46.10       55.76      1.98 o
   8   1   0      178.36      168.57      3.51 o
   9   1   0       52.44       52.94      2.51 o
  10   1   0      449.70      434.42     13.19 o
  11   1   0      183.25      156.61      7.91 o
  12   1   0      460.28      493.60     15.62 o
 -12   2   0       77.35       83.81      6.56 o
 -11   2   0       89.57       97.19      6.21 o
 -10   2   0        2.64        1.02      1.32 o
  -9   2   0        5.14        3.50      1.01 o
  -8   2   0       24.79       32.30      1.83 o
  -7   2   0      471.95      496.09      8.80 o
  -6   2   0      867.12      962.13     10.56 o
  -5   2   0     1673.12     1635.66     19.12 o
  -4   2   0       42.87       58.11      1.43 o
  -3   2   0      957.35      766.96      8.56 o
  -2   2   0        0.06        3.60      0.41 o
  -1   2   0      997.96     1063.28     10.43 o
   0   2   0      460.90      353.00      3.97 o
   1   2   0     1052.88     1049.59     10.35 o
   2   2   0      164.35      187.54      2.42 o
   3   2   0      164.90      195.37      2.86 o
   4   2   0      270.74      244.27      3.86 o
   5   2   0        5.09        7.20      0.83 o
   6   2   0      257.24      232.67      3.86 o
   7   2   0      375.50      361.80      5.93 o
   8   2   0      441.81      449.57      6.68 o
   9   2   0        7.94        7.24      1.29 o
  10   2   0       20.82       22.40      3.41 o
  11   2   0        2.30        5.56      2.60 o
  12   2   0        0.14       -0.19      3.64 o
 -12   3   0      163.26      165.13     11.60 o
 -11   3   0       21.85       23.80      4.51 o
 -10   3   0        5.97        4.32      1.53 o
  -9   3   0       68.06       69.72      2.77 o
  -8   3   0       21.77       23.65      1.62 o
  -7   3   0     1011.68      990.50     11.90 o
  -6   3   0      299.15      281.64      4.68 o
  -5   3   0       15.23        4.04      0.66 o
  -4   3   0      700.34      658.00      7.78 o
  -3   3   0      132.49       80.16      1.51 o
  -2   3   0      927.05      958.44      9.72 o
  -1   3   0     7771.17     7502.35     71.40 o
   0   3   0      738.26      657.96      7.24 o
   1   3   0        4.74        2.34      0.40 o
   2   3   0      116.24      110.67      1.68 o
   3   3   0       89.02      109.65      2.03 o
   4   3   0      611.15      588.65      7.22 o
   5   3   0     1852.30     1831.03     19.98 o
   6   3   0     1556.93     1607.94     19.51 o
   7   3   0      391.46      376.71      6.81 o
   8   3   0       18.01       17.92      2.08 o
   9   3   0       65.09       58.18      3.00 o
  10   3   0        3.93        2.79      2.23 o
  11   3   0       21.11       19.12      5.17 o
  12   3   0       42.36       32.50      6.48 o
 -12   4   0       24.63       16.49      4.80 o
 -11   4   0       24.15       29.17      4.84 o
 -10   4   0       18.88       20.68      2.65 o
  -9   4   0       39.54       37.95      2.36 o
  -8   4   0        0.10        1.13      0.68 o
  -7   4   0       19.98       14.48      1.13 o
  -6   4   0       93.54       97.53      2.29 o
  -5   4   0        0.48        1.17      0.55 o
  -4   4   0        6.91       15.01      0.91 o
  -3   4   0      577.88      628.36      7.38 o
  -2   4   0      735.95      798.91      8.95 o
  -1   4   0      106.41       80.94      1.53 o
   0   4   0      400.05      413.97      5.23 o
   1   4   0      239.86      279.27      3.45 o
   2   4   0        0.11        2.09      0.50 o
   3   4   0      616.77      610.35      6.89 o
   4   4   0      431.88      505.72      6.49 o
   5   4   0        3.00        4.86      0.76 o
   6   4   0        2.61        5.21      0.93 o
   7   4   0       71.45       63.05      2.43 o
   8   4   0       39.80       36.34      3.39 o
   9   4   0       99.06      100.24      8.07 o
  10   4   0       49.57       47.36      6.85 o
  11   4   0       30.07       33.11      6.46 o
 -12   5   0       34.48       29.84      6.13 o
 -11   5   0        4.43        8.50      3.98 o
 -10   5   0        3.07        3.20      1.73 o
  -9   5   0        9.59        6.54      1.78 o
  -8   5   0      167.45      182.87      4.38 o
  -7   5   0      785.67      790.76      9.98 o
  -6   5   0       97.72       84.76      2.32 o
  -5   5   0       80.33       82.09      2.01 o
  -4   5   0       12.01        6.80      0.71 o
  -3   5   0      524.80      534.19      7.01 o
  -2   5   0      302.42      332.03      4.39 o
  -1   5   0     1425.20     1632.89     17.44 o
   0   5   0      256.62      289.79      3.91 o
   1   5   0       26.45       25.94      1.01 o
   2   5   0       66.26      105.19      2.33 o
   3   5   0        0.58        0.73      0.50 o
   4   5   0       54.58       69.29      2.12 o
   5   5   0      183.85      163.60      3.52 o
   6   5   0       16.61       14.23      1.29 o
   7   5   0       93.13       90.28      3.46 o
   8   5   0        1.28        0.34      1.36 o
   9   5   0        4.24        4.85      2.39 o
  10   5   0      132.50      128.10      9.95 o
  11   5   0        0.00        0.15      3.49 o
 -12   6   0        0.00       -2.73      3.36 o
 -11   6   0        0.81       -0.41      3.21 o
 -10   6   0        5.25        4.58      2.27 o
  -9   6   0        0.01        0.40      1.46 o
  -8   6   0      974.87      946.14     15.91 o
  -7   6   0     2293.71     2289.81     29.91 o
  -6   6   0      980.12      975.14     11.74 o
  -5   6   0        3.23        2.67      0.70 o
  -4   6   0       50.43       43.69      1.62 o
  -3   6   0      328.61      349.67      4.83 o
  -2   6   0       17.17        7.88      0.98 o
  -1   6   0       13.63       24.43      1.11 o
   0   6   0      485.17      528.26      7.07 o
   1   6   0      347.10      301.51      4.14 o
   2   6   0      196.05      230.57      3.61 o
   3   6   0     1018.82     1012.07     11.78 o
   4   6   0      130.88      128.98      2.75 o
   5   6   0      508.71      525.20      7.79 o
   6   6   0      154.85      155.77      4.00 o
   7   6   0       47.12       59.98      3.87 o
   8   6   0       14.05       11.95      2.80 o
   9   6   0        0.86       -1.98      2.91 o
  10   6   0       14.26       15.28      4.97 o
 -11   7   0        5.88       14.49      4.89 o
 -10   7   0        0.52        1.21      3.12 o
  -9   7   0      191.91      197.59      8.15 o
  -8   7   0      509.92      515.77     14.43 o
  -7   7   0       26.16       21.86      2.05 o
  -6   7   0      520.41      552.72      8.96 o
  -5   7   0       35.84       36.34      1.80 o
  -4   7   0       94.69      101.78      2.34 o
  -3   7   0      246.51      270.39      4.16 o
  -2   7   0        7.64        8.98      0.82 o
  -1   7   0      232.51      208.20      3.39 o
   0   7   0       41.53       42.00      1.53 o
   1   7   0       41.34       28.07      1.32 o
   2   7   0      362.59      349.52      5.05 o
   3   7   0      165.02      189.51      3.74 o
   4   7   0       46.78       43.63      2.20 o
   5   7   0      375.01      385.71      7.93 o
   6   7   0     1214.82     1181.30     27.22 o
   7   7   0        3.21        2.43      2.03 o
   8   7   0       76.39       70.47      5.53 o
   9   7   0       45.23       39.91      6.65 o
 -10   8   0       27.70       27.40      5.73 o
  -9   8   0      208.06      204.01      8.49 o
  -8   8   0       28.59       28.56      3.57 o
  -7   8   0        2.04        3.18      1.91 o
  -6   8   0        5.21        2.26      1.17 o
  -5   8   0       15.81       14.24      1.42 o
  -4   8   0        0.01        0.13      0.75 o
  -3   8   0       28.68       22.82      1.52 o
  -2   8   0       95.82       83.86      2.75 o
  -1   8   0        3.82        6.80      0.90 o
   0   8   0      384.45      384.31      9.08 o
   1   8   0      100.54      111.10      2.70 o
   2   8   0       55.81       57.94      2.71 o
   3   8   0       68.96       66.45      2.55 o
   4   8   0      250.77      238.18      6.71 o
   5   8   0       95.00       98.41      5.24 o
   6   8   0       43.33       42.38      4.26 o
   7   8   0       80.18       90.53      5.82 o
   8   8   0        0.04       -0.39      3.01 o
 -10   9   0       61.41       57.80      7.73 o
  -9   9   0       70.65       62.83      5.40 o
  -8   9   0      133.30      144.01      6.85 o
  -7   9   0        6.59        8.75      2.32 o
  -6   9   0       34.92       43.86      4.00 o
  -5   9   0        0.30       -0.48      1.22 o
  -4   9   0      341.78      366.86      8.79 o
  -3   9   0      327.70      306.33      6.52 o
  -2   9   0        8.93       19.40      1.57 o
  -1   9   0     1285.68     1179.38     16.33 o
   0   9   0       48.81       29.80      1.89 o
   1   9   0       10.91       11.89      1.73 o
   2   9   0      104.35      106.75      4.17 o
   3   9   0       72.92       80.27      3.79 o
   4   9   0      184.46      192.86      9.06 o
   5   9   0       14.19       11.55      2.61 o
   6   9   0       52.75       52.68      4.87 o
   7   9   0       98.80      119.69      7.66 o
  -9  10   0        1.27       -1.03      3.23 o
  -8  10   0        4.45        4.64      2.30 o
  -7  10   0        2.96        0.50      2.02 o
  -6  10   0       77.67      105.19      5.71 o
  -5  10   0      147.57      144.26     10.73 o
  -4  10   0       63.78       37.65      3.65 o
  -3  10   0       15.41       16.44      3.40 o
  -2  10   0        0.07        1.26      1.31 o
  -1  10   0      154.32      149.46      5.09 o
   0  10   0        6.31        1.01      1.30 o
   1  10   0        3.18        4.47      1.88 o
   2  10   0        1.53        1.34      1.65 o
   3  10   0      117.06      113.09      9.51 o
   4  10   0       43.92       40.25      9.44 o
   5  10   0       16.39       21.48      3.41 o
   6  10   0       73.48       77.30      8.45 o
  -7  11   0       12.50       12.64      3.05 o
  -6  11   0       14.56        9.04      2.62 o
  -5  11   0       15.92       17.26      2.98 o
  -4  11   0      101.98      105.70      5.75 o
  -3  11   0        3.20        1.57      1.92 o
  -2  11   0       11.91        4.63      5.47 o
  -1  11   0        4.43        5.12      2.08 o
   0  11   0       12.00       12.98      3.55 o
   1  11   0        1.43        1.35      1.76 o
   2  11   0       28.80       24.52      3.30 o
   3  11   0       24.09       26.39      3.61 o
   4  11   0       27.16       24.97      3.69 o
   5  11   0       20.72       16.39      4.63 o
  -5  12   0       70.59       80.10      7.65 o
  -4  12   0       34.55       47.62      4.54 o
  -3  12   0       42.19       41.53      4.30 o
  -2  12   0      190.52      199.51      8.12 o
  -1  12   0       40.73       41.12      4.30 o
   0  12   0       30.19       30.01      3.71 o
   1  12   0       28.58       25.21      7.30 o
   2  12   0       11.73       19.35      9.65 o
  -3 -12   1       19.57       19.63      3.46 o
  -2 -12   1        4.46        5.17      2.49 o
  -1 -12   1        3.24        2.21      2.16 o
   0 -12   1       30.04       34.97      4.90 o
   1 -12   1      195.16      216.79      8.60 o
   2 -12   1       18.12       12.83      2.95 o
   3 -12   1        3.51        2.72      3.58 o
   4 -12   1       16.18       16.94      3.29 o
   5 -12   1        1.87        0.56      2.32 o
  -5 -11   1       18.27       13.28      3.20 o
  -4 -11   1       23.36       30.18      3.84 o
  -3 -11   1      197.21      197.12     27.39 o
  -2 -11   1        0.95        0.50      1.86 o
  -1 -11   1      108.76       99.47      5.48 o
   0 -11   1      100.69      114.91      5.87 o
   1 -11   1        0.02        3.24      2.02 o
   2 -11   1       81.75       81.08      5.59 o
   3 -11   1       25.54       20.23      3.20 o
   4 -11   1       39.91       49.97      7.38 o
   5 -11   1       19.20       13.47      2.80 o
   6 -11   1       81.79       85.63      7.52 o
   7 -11   1       37.30       33.96      6.75 o
  -6 -10   1        0.13       -1.93      1.93 o
  -5 -10   1       13.76       15.90      3.03 o
  -4 -10   1        2.07        4.82      2.77 o
  -3 -10   1       45.47       44.78      4.16 o
  -2 -10   1       86.22       97.17      5.21 o
  -1 -10   1        9.17        8.91      3.44 o
   0 -10   1       29.21       36.03      3.64 o
   1 -10   1      395.82      349.27      8.71 o
   2 -10   1       92.15       90.01      4.95 o
   3 -10   1       68.52       57.02      4.51 o
   4 -10   1        6.68        3.01      1.89 o
   5 -10   1        2.46        0.93      1.80 o
   6 -10   1        1.85        2.81      2.01 o
   7 -10   1       32.35       33.18      4.11 o
   8 -10   1        9.38       11.11      4.13 o
   9 -10   1       79.47       67.42      8.33 o
  -8  -9   1       44.92       49.27      7.56 o
  -7  -9   1       17.37       14.34      4.50 o
  -6  -9   1       90.16       81.51      5.92 o
  -5  -9   1      269.21      275.95     11.03 o
  -4  -9   1       69.29       67.26      4.96 o
  -3  -9   1      113.23      110.07      4.41 o
  -2  -9   1       46.27       52.19      2.88 o
  -1  -9   1      499.69      455.58      7.08 o
   0  -9   1        0.33        0.47      0.85 o
   1  -9   1        0.04        0.59      0.84 o
   2  -9   1       34.25       31.86      2.75 o
   3  -9   1       31.25       24.50      1.78 o
   4  -9   1       10.78        7.14      1.38 o
   5  -9   1        0.03       -0.93      1.23 o
   6  -9   1       49.86       55.11      4.54 o
   7  -9   1        0.12        2.75      1.96 o
   8  -9   1       27.84       35.17      7.42 o
   9  -9   1       21.31       25.31      5.47 o
  10  -9   1        0.27       -0.95      3.27 o
  -9  -8   1        5.54        8.29      4.50 o
  -8  -8   1       25.27       19.57      5.02 o
  -7  -8   1       41.37       44.17      5.49 o
  -6  -8   1      442.66      465.26     13.71 o
  -5  -8   1      556.48      546.55     12.07 o
  -4  -8   1      143.23      149.87      4.45 o
  -3  -8   1      481.21      476.54      8.03 o
  -2  -8   1      597.25      584.50      9.22 o
  -1  -8   1      220.74      260.63      4.29 o
   0  -8   1        0.04        0.85      0.65 o
   1  -8   1       48.61       52.29      1.87 o
   2  -8   1      106.32      121.90      2.67 o
   3  -8   1        9.75       10.59      1.10 o
   4  -8   1      384.88      397.05      6.97 o
   5  -8   1        0.33       -0.52      0.81 o
   6  -8   1      261.28      264.69      6.29 o
   7  -8   1      110.47      110.53      5.69 o
   8  -8   1      283.19      289.08     10.18 o
   9  -8   1      100.09       91.80      6.38 o
  10  -8   1        7.68        8.09      4.03 o
 -10  -7   1        1.45       -0.60      3.66 o
  -9  -7   1        3.14        3.94      3.77 o
  -8  -7   1       30.03       31.08      5.45 o
  -7  -7   1      151.73      165.62      7.30 o
  -6  -7   1      920.52      903.48     15.44 o
  -5  -7   1      454.09      441.44     10.59 o
  -4  -7   1       40.16       36.21      2.15 o
  -3  -7   1      217.09      236.42      4.02 o
  -2  -7   1       19.51       18.56      1.18 o
  -1  -7   1       45.36       41.16      1.62 o
   0  -7   1        7.57        6.76      0.77 o
   1  -7   1       19.19       16.56      1.05 o
   2  -7   1        4.56        8.50      0.85 o
   3  -7   1        0.16        0.20      0.56 o
   4  -7   1      632.88      598.82      7.79 o
   5  -7   1        7.09        8.66      1.10 o
   6  -7   1     1356.41     1373.50     17.30 o
   7  -7   1      761.01      737.17     14.26 o
   8  -7   1       81.18       88.89      4.20 o
   9  -7   1        0.57        2.36      2.00 o
  10  -7   1        0.01        0.50      3.14 o
  11  -7   1        4.12       -2.50      3.14 o
 -10  -6   1       43.84       42.41      6.91 o
  -9  -6   1        0.11        4.54      3.59 o
  -8  -6   1      162.89      174.55      6.15 o
  -7  -6   1       25.48       27.32      3.47 o
  -6  -6   1      194.22      204.13      4.29 o
  -5  -6   1        3.07        2.88      0.80 o
  -4  -6   1       86.91       91.13      2.28 o
  -3  -6   1       11.64        3.80      0.85 o
  -2  -6   1      228.03      233.80      4.94 o
  -1  -6   1        1.87        0.97      0.50 o
   0  -6   1        0.25       -0.15      0.50 o
   1  -6   1      647.83      619.75      7.58 o
   2  -6   1      229.03      212.17      3.40 o
   3  -6   1       89.57      104.21      2.23 o
   4  -6   1      539.21      607.86      9.53 o
   5  -6   1        6.68        6.62      0.86 o
   6  -6   1       85.39       96.06      2.47 o
   7  -6   1       41.91       48.94      2.26 o
   8  -6   1        0.88        2.74      1.30 o
   9  -6   1       13.24       10.61      2.07 o
  10  -6   1        0.17        1.14      3.23 o
  11  -6   1        8.04       12.16      4.67 o
 -11  -5   1       20.21       17.59      5.47 o
 -10  -5   1        8.85        7.17      3.79 o
  -9  -5   1       37.37       36.26      6.85 o
  -8  -5   1       78.80       73.21      4.31 o
  -7  -5   1       56.54       57.72      2.61 o
  -6  -5   1      133.25      135.81      2.84 o
  -5  -5   1       72.06       54.84      1.95 o
  -4  -5   1      398.34      375.70      5.34 o
  -3  -5   1      129.24      121.82      2.43 o
  -2  -5   1      310.50      317.25      4.43 o
  -1  -5   1      175.95      251.57      3.66 o
   0  -5   1     1914.11     2016.87     21.41 o
   1  -5   1       93.14       94.94      2.56 o
   2  -5   1     2240.85     2298.64     24.30 o
   3  -5   1       89.82       77.46      2.19 o
   4  -5   1       60.12       48.12      1.93 o
   5  -5   1      508.37      457.37      6.20 o
   6  -5   1       73.76       68.74      2.47 o
   7  -5   1       30.20       33.80      2.04 o
   8  -5   1       68.59       59.84      2.83 o
   9  -5   1       20.09       18.43      2.08 o
  10  -5   1       71.10       61.26      8.65 o
  11  -5   1       37.51       30.42      5.92 o
  12  -5   1       20.91       27.45      5.98 o
 -11  -4   1        6.79       11.09      4.54 o
 -10  -4   1       42.73       27.10      3.78 o
  -9  -4   1        0.75       -0.30      1.28 o
  -8  -4   1       35.09       35.68      2.32 o
  -7  -4   1      326.98      329.26      6.33 o
  -6  -4   1        7.41        2.66      0.70 o
  -5  -4   1      307.83      308.30      5.05 o
  -4  -4   1      641.71      683.67      8.36 o
  -3  -4   1       41.14       33.39      1.29 o
  -2  -4   1       88.74       67.34      1.56 o
  -1  -4   1      655.30      705.14      7.57 o
   0  -4   1     2177.54     2202.92     21.57 o
   1  -4   1        0.38        1.40      0.41 o
   2  -4   1       25.03       28.44      1.02 o
   3  -4   1     1488.45     1309.39     20.93 o
   4  -4   1      382.50      346.58      5.15 o
   5  -4   1        7.67        2.80      0.91 o
   6  -4   1       54.38       55.76      3.18 o
   7  -4   1       85.54       83.27      2.46 o
   8  -4   1       26.79       26.20      1.62 o
   9  -4   1        4.79        3.37      1.23 o
  10  -4   1        2.63        5.48      2.37 o
  11  -4   1       16.54       20.70      3.51 o
  12  -4   1      258.63      284.55     15.86 o
 -12  -3   1        0.71        3.42      4.26 o
 -11  -3   1       11.00       12.33      3.19 o
 -10  -3   1      225.93      218.25      8.78 o
  -9  -3   1       70.08       67.73      3.59 o
  -8  -3   1      228.90      261.26      5.09 o
  -7  -3   1      191.57      205.77      4.62 o
  -6  -3   1        0.61        0.03      0.56 o
  -5  -3   1       71.90       71.70      1.87 o
  -4  -3   1       53.96       61.55      1.95 o
  -3  -3   1      358.73      385.41      4.97 o
  -2  -3   1        0.30       -0.12      0.39 o
  -1  -3   1      148.54      138.18      2.15 o
   0  -3   1     1757.70     1620.64     17.01 o
   1  -3   1       32.19       42.79      1.33 o
   2  -3   1      883.94      902.18      9.96 o
   3  -3   1        0.16        7.24      0.64 o
   4  -3   1       32.44       34.27      1.24 o
   5  -3   1        2.69        5.83      0.72 o
   6  -3   1      409.74      448.22      6.15 o
   7  -3   1      315.81      330.37      5.13 o
   8  -3   1      350.78      371.21      6.27 o
   9  -3   1       76.96       79.54      2.76 o
  10  -3   1        0.10       -0.53      1.71 o
  11  -3   1       17.76       14.99      3.36 o
  12  -3   1       13.86       14.42      4.10 o
 -12  -2   1       85.29       91.55      6.98 o
 -11  -2   1       36.77       31.12      4.25 o
 -10  -2   1      362.05      356.61     11.69 o
  -9  -2   1      348.93      338.06      5.74 o
  -8  -2   1       35.27       40.87      2.21 o
  -7  -2   1       18.93       17.91      1.36 o
  -6  -2   1      153.29      168.54      3.38 o
  -5  -2   1      133.36      126.97      3.35 o
  -4  -2   1       18.47       12.80      0.79 o
  -3  -2   1       17.21        5.32      0.53 o
  -2  -2   1     1130.56     1206.40     16.88 o
  -1  -2   1     2734.60     2682.63     27.49 o
   0  -2   1     2855.56     2583.66     26.45 o
   1  -2   1    12054.86    11993.60    122.84 o
   2  -2   1      400.29      483.54      5.22 o
   3  -2   1     1303.28     1138.62     11.57 o
   4  -2   1     2984.03     2914.46     28.45 o
   5  -2   1      228.14      303.13      4.36 o
   6  -2   1       66.83       64.02      1.80 o
   7  -2   1       45.32       32.43      1.85 o
   8  -2   1       22.90       19.04      1.84 o
   9  -2   1      151.17      155.19      3.79 o
  10  -2   1      131.91      129.15      6.46 o
  11  -2   1       22.89       16.63      3.32 o
  12  -2   1       55.99       65.65      5.89 o
 -12  -1   1      224.42      255.99     10.33 o
 -11  -1   1       52.55       45.95      4.77 o
 -10  -1   1       20.08       21.87      3.34 o
  -9  -1   1        7.53        6.18      1.16 o
  -8  -1   1      114.78      127.79      2.97 o
  -7  -1   1       56.27       60.09      2.00 o
  -6  -1   1      373.02      403.85      6.61 o
  -5  -1   1       19.02       35.74      1.67 o
  -4  -1   1     1607.63     1667.87     19.59 o
  -3  -1   1     1095.39      908.68      9.35 o
  -2  -1   1       40.07       62.10      1.18 o
  -1  -1   1     1229.29     1108.90     11.56 o
   1  -1   1      777.19      739.24      7.86 o
   2  -1   1       80.61       47.98      0.99 o
   3  -1   1     1212.13     1118.39     11.31 o
   4  -1   1       60.20       59.31      1.31 o
   5  -1   1      614.70      538.31      6.32 o
   6  -1   1        0.02       -0.12      0.55 o
   7  -1   1      157.51      138.75      3.14 o
   8  -1   1      143.57      139.82      3.37 o
   9  -1   1        8.24        8.31      1.27 o
  10  -1   1       97.57      113.54      6.11 o
  11  -1   1       13.78       16.02      4.63 o
  12  -1   1        0.16        0.28      3.54 o
 -12   0   1       11.89        6.99      4.20 o
 -11   0   1       40.99       37.19      4.32 o
 -10   0   1       16.74       17.35      2.40 o
  -9   0   1       28.11       19.09      1.61 o
  -8   0   1       59.70       59.63      2.41 o
  -7   0   1      133.07      104.52      4.02 o
  -6   0   1      227.56      223.82      4.61 o
  -5   0   1      280.36      236.42      3.15 o
  -4   0   1        2.68        2.06      0.44 o
  -3   0   1     1971.08     2217.03     23.03 o
  -2   0   1     5684.40     5350.20     54.83 o
   1   0   1     2551.49     2252.53     47.67 o
   2   0   1      490.76      479.68      5.05 o
   3   0   1      174.71      171.26      2.34 o
   4   0   1        8.10        3.39      0.48 o
   5   0   1      143.55      152.46      2.84 o
   6   0   1      490.03      445.01      6.05 o
   7   0   1      237.80      242.59      4.44 o
   8   0   1       42.10       42.38      2.10 o
   9   0   1        9.16        8.92      1.26 o
  10   0   1        2.42        0.45      1.70 o
  11   0   1      155.21      176.39     15.80 o
  12   0   1      439.12      461.87     21.25 o
 -12   1   1       31.89       41.04      4.72 o
 -11   1   1      186.32      207.23     13.67 o
 -10   1   1        0.74        1.78      1.31 o
  -9   1   1        0.51       -0.10      0.88 o
  -8   1   1        0.10        0.28      0.74 o
  -7   1   1        0.28       -0.32      0.70 o
  -6   1   1     1348.10     1289.00     21.26 o
  -5   1   1       29.09       25.45      1.25 o
  -4   1   1        1.70       -0.21      0.39 o
  -3   1   1     2068.33     2271.81     23.66 o
  -2   1   1      967.74     1055.28     11.09 o
  -1   1   1     1600.36     1547.20     14.72 o
   0   1   1     2331.93     2201.89     29.64 o
   1   1   1        3.16        2.68      0.28 o
   2   1   1       81.39       53.42      1.01 o
   3   1   1     1305.25     1320.88     13.21 o
   4   1   1      248.28      263.61      3.71 o
   5   1   1     1149.02     1259.98     15.21 o
   6   1   1      200.26      199.84      3.48 o
   7   1   1      227.52      210.08      3.79 o
   8   1   1      107.44       94.87      3.14 o
   9   1   1      519.23      534.54      9.27 o
  10   1   1      149.18      145.00      7.31 o
  11   1   1        0.03        0.67      2.99 o
  12   1   1       41.34       37.65      6.54 o
 -12   2   1       13.21        8.98      4.09 o
 -11   2   1        5.37        2.72      2.09 o
 -10   2   1      103.39      110.36      4.08 o
  -9   2   1       79.51       82.86      2.66 o
  -8   2   1       43.47       43.85      2.28 o
  -7   2   1      721.78      755.07     10.18 o
  -6   2   1      588.29      538.68      7.50 o
  -5   2   1      173.73      172.97      2.69 o
  -4   2   1     1239.43     1325.71     14.34 o
  -3   2   1      113.27       83.90      1.43 o
  -2   2   1     2035.23     1946.53     20.05 o
  -1   2   1      509.58      539.92      5.40 o
   0   2   1     3869.77     3774.98     35.79 o
   1   2   1     2178.81     2219.62     22.70 o
   2   2   1        7.32       21.37      0.76 o
   3   2   1      268.71      228.83      2.99 o
   4   2   1       76.32       65.12      2.20 o
   5   2   1      979.31     1175.70     13.29 o
   6   2   1       86.33       89.49      2.50 o
   7   2   1        2.64        0.29      0.66 o
   8   2   1        0.17        0.05      0.65 o
   9   2   1       76.84       89.02      4.68 o
  10   2   1        5.28        2.08      2.78 o
  11   2   1      152.37      188.68     11.97 o
  12   2   1       49.31       56.20      7.92 o
 -12   3   1        0.55        0.00      3.16 o
 -11   3   1        8.81        6.85      3.00 o
 -10   3   1        4.04        1.32      1.59 o
  -9   3   1      109.93      127.51      3.71 o
  -8   3   1        3.93        3.30      0.89 o
  -7   3   1       19.39       17.08      1.11 o
  -6   3   1       29.14       33.59      1.36 o
  -5   3   1       82.76      118.55      2.28 o
  -4   3   1      346.65      352.94      4.58 o
  -3   3   1      134.07      103.79      1.81 o
  -2   3   1       86.69      134.67      1.97 o
  -1   3   1       50.96       49.10      1.28 o
   0   3   1     2821.84     2936.35     28.01 o
   1   3   1     1503.24     1613.49     16.81 o
   2   3   1      558.78      632.54      7.77 o
   3   3   1       10.39       30.29      1.10 o
   4   3   1       31.14       24.42      1.14 o
   5   3   1      203.29      242.12      4.01 o
   6   3   1       29.39       47.47      1.84 o
   7   3   1       20.39       19.45      1.36 o
   8   3   1       51.76       45.21      2.51 o
   9   3   1        0.01        0.21      1.26 o
  10   3   1       98.49       89.79      9.11 o
  11   3   1      184.15      165.39     11.49 o
 -12   4   1        9.53        6.61      4.07 o
 -11   4   1       35.40       29.19      5.64 o
 -10   4   1        4.08        2.34      1.63 o
  -9   4   1       56.04       52.35      3.06 o
  -8   4   1       18.40       15.46      1.27 o
  -7   4   1      687.31      651.63      8.41 o
  -6   4   1      474.07      476.75      6.36 o
  -5   4   1      420.37      390.16      5.24 o
  -4   4   1      438.99      489.31      8.34 o
  -3   4   1     1218.50     1202.85     14.07 o
  -2   4   1     1740.79     1883.95     21.27 o
  -1   4   1      715.81      906.43      9.82 o
   0   4   1      118.32      129.86      1.99 o
   1   4   1      139.66      134.41      2.27 o
   2   4   1      575.34      459.35      6.03 o
   3   4   1       24.05       32.47      1.57 o
   4   4   1      592.29      550.85      6.93 o
   5   4   1       32.75       25.69      1.33 o
   6   4   1      403.82      398.37      5.81 o
   7   4   1       70.88       75.60      2.70 o
   8   4   1       89.80       91.20      4.15 o
   9   4   1        0.11        2.64      3.01 o
  10   4   1      101.35      102.85      8.80 o
  11   4   1       26.56       25.70      5.81 o
 -12   5   1       39.65       48.80      7.43 o
 -11   5   1       63.92       63.89      7.77 o
 -10   5   1        6.52        6.35      2.19 o
  -9   5   1       24.85       22.06      2.52 o
  -8   5   1       26.73       34.93      1.94 o
  -7   5   1        2.01        1.38      0.71 o
  -6   5   1        1.33        2.13      0.80 o
  -5   5   1      403.78      430.35      5.75 o
  -4   5   1      278.82      274.78      3.94 o
  -3   5   1      772.30      705.50      8.84 o
  -2   5   1        0.83       10.33      0.85 o
  -1   5   1      754.87      739.05      8.35 o
   0   5   1      543.41      563.81      6.59 o
   1   5   1       16.48       19.36      0.98 o
   2   5   1       92.00       61.80      1.63 o
   3   5   1       59.95       58.75      1.57 o
   4   5   1       19.69       16.77      1.00 o
   5   5   1      162.96      165.33      3.16 o
   6   5   1       67.69       68.03      2.59 o
   7   5   1       12.03       11.78      2.43 o
   8   5   1       72.02       80.06      5.62 o
   9   5   1       30.33       37.01      4.17 o
  10   5   1      326.51      408.09     19.01 o
 -11   6   1       10.68       10.61      4.31 o
 -10   6   1       12.41       16.65      3.09 o
  -9   6   1      806.02      807.91     20.32 o
  -8   6   1      111.23      123.11      4.05 o
  -7   6   1        6.51        8.05      1.23 o
  -6   6   1       37.02       34.78      2.21 o
  -5   6   1        5.41        4.37      0.74 o
  -4   6   1       13.92       12.66      0.93 o
  -3   6   1      336.65      310.69      4.65 o
  -2   6   1      156.62      142.99      2.64 o
  -1   6   1      338.70      350.36      6.77 o
   0   6   1       40.35       73.20      1.84 o
   1   6   1        8.00       17.07      1.23 o
   2   6   1       98.76      116.66      2.46 o
   3   6   1       27.62       20.36      1.28 o
   4   6   1        2.98        3.99      0.83 o
   5   6   1      358.55      356.73      6.43 o
   6   6   1       45.78       43.62      2.72 o
   7   6   1       37.88       39.74      3.89 o
   8   6   1        2.19        3.97      2.03 o
   9   6   1       55.26       59.56      5.26 o
  10   6   1       74.74       68.09      8.48 o
 -11   7   1       61.42       60.85      7.92 o
 -10   7   1      137.14      141.45      7.10 o
  -9   7   1      127.65      127.46      6.39 o
  -8   7   1      197.51      186.56     13.84 o
  -7   7   1      135.55      142.42      4.25 o
  -6   7   1      643.10      646.81     10.00 o
  -5   7   1       28.44       31.96      1.65 o
  -4   7   1        0.29       -0.38      0.56 o
  -3   7   1      289.89      320.69      5.65 o
  -2   7   1       72.37       61.35      1.75 o
  -1   7   1        0.02        0.86      0.51 o
   0   7   1      282.80      274.06      6.69 o
   1   7   1      303.70      292.26      5.05 o
   2   7   1      231.08      204.30      4.07 o
   3   7   1     1485.61     1452.83     17.71 o
   4   7   1      722.36      769.78     11.45 o
   5   7   1       92.98       98.91      4.09 o
   6   7   1        3.66        1.81      1.89 o
   7   7   1        0.60       -0.35      2.58 o
   8   7   1       91.57       96.47      5.75 o
   9   7   1       20.76       28.05      5.90 o
 -10   8   1       57.27       60.48      5.42 o
  -9   8   1       23.97       28.78      6.57 o
  -8   8   1      343.36      364.71     11.52 o
  -7   8   1      304.84      313.28     11.43 o
  -6   8   1       34.19       26.60      2.44 o
  -5   8   1      207.21      220.01      5.21 o
  -4   8   1       47.47       40.72      2.01 o
  -3   8   1       30.68       18.65      1.39 o
  -2   8   1       15.61        7.82      0.86 o
  -1   8   1       25.59       14.69      1.11 o
   0   8   1        5.57        7.12      0.82 o
   1   8   1       76.47       66.25      2.35 o
   2   8   1       18.43       18.11      1.44 o
   3   8   1      941.75      956.78     15.35 o
   4   8   1      215.34      216.48      6.29 o
   5   8   1      149.01      139.70      7.89 o
   6   8   1        0.01       -0.72      1.76 o
   7   8   1       16.61       16.44      6.11 o
   8   8   1       13.42        6.61      2.70 o
 -10   9   1        6.79       -1.98      3.10 o
  -9   9   1        0.01       -0.22      2.12 o
  -8   9   1        7.51        8.29      2.45 o
  -7   9   1       19.27       17.30      3.86 o
  -6   9   1       56.32       59.69      4.54 o
  -5   9   1       70.61       55.11      4.13 o
  -4   9   1        2.15        0.56      1.19 o
  -3   9   1      181.74      150.73      4.47 o
  -2   9   1       93.92      110.59      3.92 o
  -1   9   1       65.38       52.99      2.50 o
   0   9   1       19.04       23.23      1.80 o
   1   9   1      122.87      116.94      3.51 o
   2   9   1      191.36      187.22      7.59 o
   3   9   1       98.66      101.39      6.81 o
   4   9   1       45.86       42.08      3.90 o
   5   9   1        0.83        0.07      1.70 o
   6   9   1        0.21       -1.17      1.82 o
   7   9   1        6.79        3.84      2.49 o
  -8  10   1      146.62      147.91      7.25 o
  -7  10   1       33.73       33.14      3.83 o
  -6  10   1        0.01       -2.04      2.04 o
  -5  10   1       55.78       49.12      4.62 o
  -4  10   1      125.98      121.04      7.29 o
  -3  10   1        0.03        4.38      1.82 o
  -2  10   1       36.27       39.97      2.93 o
  -1  10   1      340.24      325.70      8.04 o
   0  10   1        2.92       -0.23      1.70 o
   1  10   1        2.01        0.66      1.63 o
   2  10   1       56.95       59.86      7.53 o
   3  10   1        1.08        2.53      2.36 o
   4  10   1        2.47        2.73      2.03 o
   5  10   1       49.96       54.84      9.32 o
   6  10   1        0.01        0.30      2.40 o
  -7  11   1       54.41       51.39      4.75 o
  -6  11   1       52.53       62.95      5.08 o
  -5  11   1       48.94       58.08      4.76 o
  -4  11   1        5.28        8.61      2.35 o
  -3  11   1       96.79      104.54      5.89 o
  -2  11   1       11.50        8.58      2.19 o
  -1  11   1        8.79       12.47      3.89 o
   0  11   1      113.25       99.96      5.87 o
   1  11   1        0.02       -0.07      1.75 o
   2  11   1      210.02      189.68      7.66 o
   3  11   1      222.03      221.15     16.14 o
   4  11   1       46.65       48.14      6.95 o
  -5  12   1        6.31        4.99      3.51 o
  -4  12   1       42.35       43.12      6.07 o
  -3  12   1        0.43        0.31      1.99 o
  -2  12   1        0.10       -0.48      2.39 o
  -1  12   1        2.14        1.17      2.00 o
   0  12   1       17.21       19.40      3.18 o
   1  12   1      129.36      147.26      9.60 o
  -3 -12   2        2.44        5.06      3.77 o
  -2 -12   2        0.32       -2.16      2.16 o
  -1 -12   2      374.03      412.91     17.51 o
   0 -12   2       13.25        8.01      2.73 o
   1 -12   2       70.59       68.80      5.50 o
   2 -12   2      254.32      235.07      9.26 o
   3 -12   2        2.20        1.68      2.14 o
   4 -12   2       55.06       55.93      5.04 o
   5 -12   2       49.95       71.73      8.44 o
   6 -12   2        3.53        2.15      3.92 o
  -5 -11   2       16.27       17.63      4.91 o
  -4 -11   2       22.32       23.25      3.64 o
  -3 -11   2       23.50       27.04      9.15 o
  -2 -11   2       25.68       13.31      3.62 o
  -1 -11   2       65.06       65.91      5.17 o
   0 -11   2       22.03       21.92      3.56 o
   1 -11   2       16.66        6.85      2.29 o
   2 -11   2       59.27       59.83      4.95 o
   3 -11   2       99.88       80.25      5.70 o
   4 -11   2       81.16       86.56     10.82 o
   5 -11   2        6.12       13.24      3.49 o
   6 -11   2      163.94      191.32      8.37 o
   7 -11   2        0.14        1.05      3.10 o
  -7 -10   2        0.03       -3.25      3.55 o
  -6 -10   2        2.28       -2.13      2.93 o
  -5 -10   2        1.23        3.47      2.16 o
  -4 -10   2      120.36      134.15      6.63 o
  -3 -10   2       13.21       17.52      4.50 o
  -2 -10   2       57.52       50.51      4.40 o
  -1 -10   2      278.75      234.54     12.25 o
   0 -10   2       35.85       40.21      3.84 o
   1 -10   2      216.25      195.23      7.52 o
   2 -10   2       45.28       53.36      4.37 o
   3 -10   2        3.46        3.39      1.91 o
   4 -10   2       25.01       36.97      3.86 o
   5 -10   2       21.54       25.18      3.37 o
   6 -10   2        8.31        9.54      2.63 o
   7 -10   2       68.89       72.72      5.67 o
   8 -10   2        2.19        5.86      3.77 o
   9 -10   2       18.92       25.47      5.70 o
  -8  -9   2       28.68       29.81      6.11 o
  -7  -9   2        0.79       -0.22      3.04 o
  -6  -9   2        8.79       12.52      2.86 o
  -5  -9   2      150.44      150.53      6.95 o
  -4  -9   2       24.88       26.36      3.35 o
  -3  -9   2       17.45       21.12      2.06 o
  -2  -9   2     1117.37     1094.09     20.42 o
  -1  -9   2        1.44        0.29      0.90 o
   0  -9   2      108.10      122.95      3.42 o
   1  -9   2      167.88      182.06      4.28 o
   2  -9   2      100.25      103.39      3.13 o
   3  -9   2        5.62        7.39      1.42 o
   4  -9   2       17.50       14.36      1.77 o
   5  -9   2      335.76      358.25      9.03 o
   6  -9   2       55.73       55.58      9.19 o
   7  -9   2       83.01       78.37      6.91 o
   8  -9   2       87.72       76.89      8.42 o
   9  -9   2        0.06        0.45      3.21 o
  10  -9   2       39.83       43.20      7.19 o
  -9  -8   2       65.13       55.65      7.94 o
  -8  -8   2      120.45      103.71     10.25 o
  -7  -8   2       24.75       25.15      3.65 o
  -6  -8   2      200.23      197.54      6.51 o
  -5  -8   2        0.11        1.45      1.37 o
  -4  -8   2       44.84       57.05      3.27 o
  -3  -8   2      162.39      167.08      4.45 o
  -2  -8   2       47.22       37.00      1.88 o
  -1  -8   2       86.36       72.71      2.11 o
   0  -8   2       44.96       43.39      2.15 o
   1  -8   2       92.63      108.34      4.39 o
   2  -8   2      157.89      150.12      3.23 o
   3  -8   2        1.22        0.04      0.69 o
   4  -8   2       40.01       43.12      2.08 o
   5  -8   2        9.18        9.38      1.47 o
   6  -8   2      474.46      462.48      9.27 o
   7  -8   2      134.49      137.60      5.26 o
   8  -8   2      117.41      125.29      6.36 o
   9  -8   2        1.90        4.22      3.42 o
  10  -8   2       73.93       67.12      8.42 o
 -10  -7   2        3.84        8.76      4.61 o
  -9  -7   2      124.64      118.03     11.11 o
  -8  -7   2      563.72      575.78     23.42 o
  -7  -7   2        3.50        0.77      1.50 o
  -6  -7   2       48.70       54.46      3.16 o
  -5  -7   2      365.27      337.48      5.91 o
  -4  -7   2        9.86        5.88      1.00 o
  -3  -7   2       10.72        4.44      0.80 o
  -2  -7   2       21.24       28.53      1.44 o
  -1  -7   2        2.79        1.55      0.61 o
   0  -7   2      175.31      162.89      3.05 o
   1  -7   2       58.77       58.41      1.77 o
   2  -7   2       32.15       42.81      1.70 o
   3  -7   2      190.21      199.87      3.57 o
   4  -7   2     1147.00     1077.83     12.81 o
   5  -7   2       26.55       24.03      1.48 o
   6  -7   2      880.66      869.78     11.90 o
   7  -7   2        0.38        1.32      1.05 o
   8  -7   2       88.77       90.93      4.32 o
   9  -7   2        4.13        4.63      2.30 o
  10  -7   2       13.90       11.02      4.15 o
  11  -7   2       52.21       47.68      7.60 o
 -10  -6   2        9.21       18.92      5.32 o
  -9  -6   2       54.50       72.61      8.40 o
  -8  -6   2      383.08      381.04      9.94 o
  -7  -6   2      230.38      227.85      5.31 o
  -6  -6   2      372.31      384.34     10.30 o
  -5  -6   2       74.20       87.83      2.58 o
  -4  -6   2      427.47      426.00      9.45 o
  -3  -6   2       54.56       63.29      1.84 o
  -2  -6   2     1367.89     1400.32     14.68 o
  -1  -6   2       79.88       49.13      1.60 o
   0  -6   2      320.18      355.14      4.96 o
   1  -6   2      183.87      173.63      3.02 o
   2  -6   2      339.91      368.70      5.14 o
   3  -6   2      698.01      681.02      8.44 o
   4  -6   2     1756.66     1707.27     20.71 o
   5  -6   2       95.03       83.48      2.43 o
   6  -6   2       25.17       23.42      1.75 o
   7  -6   2       27.57       20.98      2.02 o
   8  -6   2      251.04      246.48      5.56 o
   9  -6   2       88.46       82.13      4.74 o
  10  -6   2       80.85       84.78      6.28 o
  11  -6   2       14.73       14.51      4.95 o
 -11  -5   2       12.47       15.28      5.10 o
 -10  -5   2       44.63       47.25      4.93 o
  -9  -5   2       25.33       21.26      3.42 o
  -8  -5   2       16.71       12.74      1.87 o
  -7  -5   2       76.88       65.81      2.64 o
  -6  -5   2      110.92      113.38      3.23 o
  -5  -5   2        1.63        2.70      0.71 o
  -4  -5   2      124.70      131.25      2.93 o
  -3  -5   2       91.04      101.64      3.44 o
  -2  -5   2       77.37       81.18      2.37 o
  -1  -5   2     1381.32     1523.72     17.96 o
   0  -5   2      514.54      552.05      7.34 o
   1  -5   2       53.74       42.89      1.45 o
   2  -5   2     1069.56     1175.04     14.21 o
   3  -5   2      362.34      450.98      6.40 o
   4  -5   2      106.49      118.43      3.48 o
   5  -5   2      107.40      102.52      2.37 o
   6  -5   2      174.78      183.68      3.79 o
   7  -5   2      123.71      135.96      3.35 o
   8  -5   2      489.39      507.60      8.06 o
   9  -5   2      487.11      504.44     10.21 o
  10  -5   2       35.40       34.72      4.21 o
  11  -5   2      145.93      129.96      7.07 o
  12  -5   2       36.80       40.08      7.10 o
 -11  -4   2       12.85       16.97      3.57 o
 -10  -4   2        0.53        1.63      2.14 o
  -9  -4   2      248.38      246.14      7.46 o
  -8  -4   2      233.71      216.07      4.63 o
  -7  -4   2      288.05      289.60      5.30 o
  -6  -4   2      446.22      443.24      7.27 o
  -5  -4   2       74.45       78.13      1.92 o
  -4  -4   2        1.11        8.55      0.82 o
  -3  -4   2       18.91       10.98      0.84 o
  -2  -4   2       43.39       67.60      1.62 o
  -1  -4   2      205.99      197.47      2.99 o
   0  -4   2      661.11      654.81      7.62 o
   1  -4   2      183.34      181.78      2.80 o
   2  -4   2        9.02        9.63      0.72 o
   3  -4   2       16.95       50.15      1.37 o
   4  -4   2      158.83      176.41      3.03 o
   5  -4   2      743.31      702.20      8.69 o
   6  -4   2       72.70       74.88      2.25 o
   7  -4   2      217.84      200.51      4.10 o
   8  -4   2       91.85       89.90      2.59 o
   9  -4   2      116.21      110.14      3.87 o
  10  -4   2       34.90       40.37      4.31 o
  11  -4   2      154.04      157.39      9.76 o
  12  -4   2       59.57       50.31      5.43 o
 -12  -3   2        0.65        4.94      2.72 o
 -11  -3   2       28.82       35.29      4.35 o
 -10  -3   2      232.71      229.91     10.89 o
  -9  -3   2      241.95      254.19      5.74 o
  -8  -3   2      619.68      583.39     10.25 o
  -7  -3   2        3.46        0.84      0.79 o
  -6  -3   2        3.24        3.60      0.81 o
  -5  -3   2      127.86      134.42      2.66 o
  -4  -3   2      208.58      224.05      3.28 o
  -3  -3   2      854.51      779.05     11.68 o
  -2  -3   2     3302.99     3235.90     31.29 o
  -1  -3   2        3.01        0.11      0.37 o
   0  -3   2       55.54       63.97      1.27 o
   1  -3   2     2285.83     2200.73     25.91 o
   2  -3   2       59.79       62.44      1.34 o
   3  -3   2     1474.18     1412.67     14.34 o
   4  -3   2     2541.85     2777.45     27.32 o
   5  -3   2     1486.38     1538.03     17.02 o
   6  -3   2      124.70      101.62      2.81 o
   7  -3   2      439.96      489.21      6.88 o
   8  -3   2      168.71      166.64      3.81 o
   9  -3   2       81.52       76.37      2.93 o
  10  -3   2       12.10        8.85      2.47 o
  11  -3   2        2.66       -0.22      2.32 o
  12  -3   2        1.60       -0.25      2.37 o
 -12  -2   2       22.93       15.22      3.28 o
 -11  -2   2      161.52      148.25      8.62 o
 -10  -2   2       50.58       50.09      4.67 o
  -9  -2   2      112.46      109.01      2.97 o
  -8  -2   2       49.81       46.44      2.22 o
  -7  -2   2      385.90      359.84      5.91 o
  -6  -2   2        7.67        3.81      0.77 o
  -5  -2   2      282.49      324.49      4.94 o
  -4  -2   2      145.20      134.31      3.09 o
  -3  -2   2        9.86       25.32      0.95 o
  -2  -2   2     1219.45     1257.00     12.57 o
  -1  -2   2       55.43       51.82      1.05 o
   0  -2   2     1433.31     1424.97     22.44 o
   1  -2   2      935.38     1061.30     10.63 o
   2  -2   2     1947.98     1975.60     19.31 o
   3  -2   2       14.67       17.37      0.81 o
   4  -2   2      756.49      828.81      8.94 o
   5  -2   2       20.36       35.31      1.44 o
   6  -2   2      130.40      153.39      3.29 o
   7  -2   2      131.71      128.36      3.08 o
   8  -2   2      243.34      257.74      4.94 o
   9  -2   2      281.39      280.60      5.47 o
  10  -2   2        1.72        2.97      2.16 o
  11  -2   2        3.83       -1.74      2.12 o
  12  -2   2       16.55       19.30      3.72 o
 -12  -1   2       25.94       24.97      3.98 o
 -11  -1   2       33.42       34.03      4.22 o
 -10  -1   2        1.43        2.64      1.69 o
  -9  -1   2      198.88      201.72      4.09 o
  -8  -1   2        0.12        0.24      0.70 o
  -7  -1   2       11.54       12.87      1.08 o
  -6  -1   2      100.93      107.36      2.37 o
  -5  -1   2       28.39       23.08      1.15 o
  -4  -1   2      596.29      528.66      6.01 o
  -3  -1   2     4326.69     4553.51     46.54 o
  -2  -1   2    15870.43    16271.62    166.40 o
  -1  -1   2     2272.90     2298.23     22.00 o
   0  -1   2      333.79      379.39      3.95 o
   1  -1   2     1851.35     1830.17     17.65 o
   2  -1   2     2671.12     2652.04     27.30 o
   3  -1   2      471.76      419.75      5.12 o
   4  -1   2      401.11      436.31      5.16 o
   5  -1   2       40.68       29.84      1.30 o
   6  -1   2        2.71        9.19      0.98 o
   7  -1   2      134.10      130.82      3.09 o
   8  -1   2       33.87       37.78      2.01 o
   9  -1   2       64.35       62.26      2.70 o
  10  -1   2      140.84      149.90     14.76 o
  11  -1   2        0.30        1.62      2.29 o
  12  -1   2      132.47      156.04     11.49 o
 -12   0   2       54.36       51.45      9.18 o
 -11   0   2       12.48       10.58      2.75 o
 -10   0   2        8.07        3.53      1.46 o
  -9   0   2      476.38      462.68      7.50 o
  -8   0   2       47.44       49.23      2.21 o
  -7   0   2       13.78       11.89      1.03 o
  -6   0   2      636.80      716.45      9.47 o
  -5   0   2      940.96     1043.87     12.75 o
  -4   0   2       12.28        6.06      0.57 o
  -3   0   2    20013.17    20576.05    196.49 o
  -2   0   2    17454.33    17882.46    182.01 o
  -1   0   2      675.43      544.20      5.39 o
   0   0   2      170.63      174.07      1.83 o
   1   0   2     8782.91     8704.98     82.91 o
   2   0   2     1832.02     2015.40     19.49 o
   3   0   2       20.09       28.68      0.92 o
   4   0   2        1.56        1.23      0.53 o
   5   0   2        2.84       -0.04      0.59 o
   6   0   2      156.89      153.03      3.17 o
   7   0   2       48.92       53.52      2.21 o
   8   0   2       82.21       93.20      2.95 o
   9   0   2      172.65      161.80      4.34 o
  10   0   2      915.70      990.30     33.71 o
  11   0   2       85.65       84.91      6.29 o
  12   0   2      144.17      165.62     11.88 o
 -12   1   2        0.12       -0.97      3.08 o
 -11   1   2       20.04       12.61      2.91 o
 -10   1   2      136.64      131.81      6.90 o
  -9   1   2      255.82      250.55      5.42 o
  -8   1   2       38.14       44.27      2.27 o
  -7   1   2      506.14      523.27      7.57 o
  -6   1   2      184.17      168.86      3.05 o
  -5   1   2       11.04       14.66      0.89 o
  -4   1   2     1124.49     1303.69     14.07 o
  -3   1   2      333.44      328.41      4.00 o
  -2   1   2      259.47      319.32      3.43 o
  -1   1   2      160.28       96.06      1.24 o
   1   1   2     7715.62     7743.97     73.48 o
   2   1   2     2405.55     2328.33     23.95 o
   3   1   2      142.53      125.69      1.93 o
   4   1   2        2.04        1.46      0.51 o
   5   1   2      400.03      394.12      5.48 o
   6   1   2      427.22      438.34      5.64 o
   7   1   2      116.23      105.46      2.77 o
   8   1   2       20.75       23.94      1.65 o
   9   1   2      351.06      357.90      9.16 o
  10   1   2      134.51      153.49      9.35 o
  11   1   2       13.85        7.53      4.09 o
  12   1   2       75.03       42.94      7.23 o
 -12   2   2        0.01       -1.59      2.84 o
 -11   2   2        1.32       -1.16      1.75 o
 -10   2   2        4.91        1.89      1.49 o
  -9   2   2      361.08      355.44      6.19 o
  -8   2   2       31.77       25.77      1.49 o
  -7   2   2      122.05      116.24      2.56 o
  -6   2   2      697.82      668.11      8.20 o
  -5   2   2        0.01        0.23      0.51 o
  -4   2   2     1823.37     1990.08     19.58 o
  -3   2   2      463.14      448.37      5.19 o
  -2   2   2      593.17      436.42      4.77 o
  -1   2   2     1157.30     1138.59     12.61 o
   0   2   2     6375.82     6673.47     73.08 o
   1   2   2      338.33      354.32      3.72 o
   2   2   2       26.40        7.62      0.48 o
   3   2   2     4197.24     4156.36     45.95 o
   4   2   2       12.77        8.85      0.90 o
   5   2   2     1536.46     1485.54     16.42 o
   6   2   2        9.01       15.55      1.13 o
   7   2   2       12.28        4.93      1.45 o
   8   2   2       64.93       63.30      2.31 o
   9   2   2       23.67       28.16      2.79 o
  10   2   2        4.50        3.90      3.23 o
  11   2   2       59.61       58.90      7.68 o
 -12   3   2        7.43       12.64      4.50 o
 -11   3   2       12.66        9.73      4.03 o
 -10   3   2      457.41      444.15     10.69 o
  -9   3   2       22.48       18.28      1.94 o
  -8   3   2       90.39       83.45      2.51 o
  -7   3   2      198.67      203.40      3.58 o
  -6   3   2        3.44       10.35      0.82 o
  -5   3   2       58.60       53.35      1.44 o
  -4   3   2     1239.06     1277.69     14.92 o
  -3   3   2      608.39      542.84      6.20 o
  -2   3   2     2739.27     2595.66     24.85 o
  -1   3   2      214.36      182.69      2.07 o
   0   3   2     3272.22     3476.66     32.94 o
   1   3   2      943.73      880.39      9.40 o
   2   3   2      716.70      852.75      9.34 o
   3   3   2     1851.74     1831.45     21.49 o
   4   3   2      148.16      170.49      2.84 o
   5   3   2      284.72      273.34      4.16 o
   6   3   2      451.47      474.08      6.50 o
   7   3   2       38.88       39.77      1.98 o
   8   3   2       36.99       40.57      2.42 o
   9   3   2       85.75       94.49      5.81 o
  10   3   2        7.97        6.91      3.66 o
  11   3   2        0.22       -2.86      2.86 o
 -12   4   2        0.03        3.36      3.66 o
 -11   4   2        2.90        3.87      2.19 o
 -10   4   2       15.42       12.68      3.37 o
  -9   4   2      132.88      143.92      4.43 o
  -8   4   2       19.73       17.37      1.41 o
  -7   4   2       23.35       22.72      1.24 o
  -6   4   2       18.56       20.36      1.16 o
  -5   4   2        1.24        2.23      0.61 o
  -4   4   2      501.13      539.18      6.97 o
  -3   4   2        4.67        4.27      0.54 o
  -2   4   2      142.27      137.38      2.01 o
  -1   4   2      445.81      533.62      5.93 o
   0   4   2     2025.27     2203.36     22.68 o
   1   4   2      537.33      647.56      7.23 o
   2   4   2        6.32        1.40      0.43 o
   3   4   2      119.28      130.44      2.48 o
   4   4   2      176.26      211.15      3.35 o
   5   4   2      229.29      249.91      3.97 o
   6   4   2      318.25      325.19      5.45 o
   7   4   2       71.39       74.48      3.06 o
   8   4   2      110.25      120.92      5.91 o
   9   4   2       63.59       56.43      4.03 o
  10   4   2       73.61       64.04      7.88 o
  11   4   2        1.28       -0.04      3.81 o
 -12   5   2        8.75       10.07      4.43 o
 -11   5   2        0.01       -1.76      1.76 o
 -10   5   2       70.59       79.14      5.72 o
  -9   5   2      333.78      314.27     10.29 o
  -8   5   2       69.80       71.81      2.43 o
  -7   5   2        1.66        1.97      0.78 o
  -6   5   2      119.80      120.27      2.51 o
  -5   5   2     1047.74     1098.38     13.65 o
  -4   5   2       84.05       99.27      1.96 o
  -3   5   2     1003.05      950.97     10.53 o
  -2   5   2      201.09      248.20      3.30 o
  -1   5   2        1.17        4.05      0.46 o
   0   5   2       14.03       20.93      1.18 o
   1   5   2      480.81      491.89      5.85 o
   2   5   2      447.90      389.20      4.96 o
   3   5   2       49.51       52.63      1.58 o
   4   5   2      319.46      275.89      8.67 o
   5   5   2        9.00        8.29      1.06 o
   6   5   2       56.35       67.45      2.63 o
   7   5   2       86.01       82.34      3.85 o
   8   5   2       84.73       82.69     15.33 o
   9   5   2        0.02       -1.12      1.80 o
  10   5   2        9.96       20.49      5.19 o
 -11   6   2      232.73      223.83     13.15 o
 -10   6   2        5.52        6.57      3.05 o
  -9   6   2      844.46      849.67     23.99 o
  -8   6   2      272.15      258.02      7.10 o
  -7   6   2       79.02       85.01      2.75 o
  -6   6   2      670.43      683.95      9.29 o
  -5   6   2      166.10      141.43      3.18 o
  -4   6   2       69.11       65.10      1.91 o
  -3   6   2      125.40      106.24      2.02 o
  -2   6   2      226.37      197.31      2.92 o
  -1   6   2      130.48      126.37      2.12 o
   0   6   2      223.29      180.45      2.72 o
   1   6   2        4.76        5.39      0.62 o
   2   6   2      501.14      469.26      5.94 o
   3   6   2      276.16      267.28      8.10 o
   4   6   2     1639.80     1628.41     21.41 o
   5   6   2      139.89      140.62      3.53 o
   6   6   2        0.51       -0.50      1.27 o
   7   6   2        5.25        2.76      1.88 o
   8   6   2       11.52       11.16      2.72 o
   9   6   2        5.91        1.45      2.58 o
 -11   7   2      319.00      330.06     16.88 o
 -10   7   2       34.11       35.03      4.65 o
  -9   7   2        1.74        1.18      1.90 o
  -8   7   2       39.00       42.08      3.98 o
  -7   7   2        2.29        0.21      1.14 o
  -6   7   2      261.92      270.44      5.18 o
  -5   7   2       20.65       21.34      1.95 o
  -4   7   2      351.46      331.08      5.63 o
  -3   7   2        4.80        1.02      0.60 o
  -2   7   2      134.62      125.40      2.51 o
  -1   7   2      318.49      332.25      4.87 o
   0   7   2       37.83       39.47      1.49 o
   1   7   2      429.99      426.83      6.04 o
   2   7   2       10.82        9.70      1.26 o
   3   7   2      605.75      602.84      8.30 o
   4   7   2      136.41      138.05      3.85 o
   5   7   2      409.39      433.07     10.44 o
   6   7   2      117.07      123.29      5.83 o
   7   7   2       31.88       32.19      3.69 o
   8   7   2       15.17       15.08      4.59 o
   9   7   2        3.92       -0.65      3.53 o
 -10   8   2        0.17        0.22      2.30 o
  -9   8   2        2.47       -1.40      1.83 o
  -8   8   2       54.19       46.63      4.27 o
  -7   8   2       54.01       52.43      4.24 o
  -6   8   2       18.63       24.76      2.67 o
  -5   8   2       66.67       73.77      3.64 o
  -4   8   2      192.46      171.05      5.14 o
  -3   8   2      367.20      368.75      5.58 o
  -2   8   2        0.54       -0.24      0.59 o
  -1   8   2      161.91      139.70      2.82 o
   0   8   2      167.67      176.61      3.29 o
   1   8   2      158.38      157.70      3.44 o
   2   8   2       15.11       11.28      1.33 o
   3   8   2      148.45      153.22      4.48 o
   4   8   2      161.69      162.97      5.27 o
   5   8   2       23.73       24.98      5.19 o
   6   8   2      136.29      153.29      6.81 o
   7   8   2        1.79        1.00      3.85 o
   8   8   2      114.61      131.83      8.91 o
  -9   9   2      101.12      104.54      6.03 o
  -8   9   2       21.16       29.96      3.60 o
  -7   9   2      516.14      547.11     28.60 o
  -6   9   2       86.69       82.21      4.63 o
  -5   9   2      166.86      175.15      5.41 o
  -4   9   2      100.95       92.86      8.94 o
  -3   9   2      890.39      799.94     17.92 o
  -2   9   2       72.74       81.09      3.42 o
  -1   9   2       64.39       52.98      3.03 o
   0   9   2       69.87       68.61      3.08 o
   1   9   2      249.74      249.88      9.79 o
   2   9   2       20.66       17.41      2.02 o
   3   9   2       32.99       37.05      3.95 o
   4   9   2       10.68       13.01      2.47 o
   5   9   2       12.38       10.70      3.57 o
   6   9   2        0.53       -1.02      1.98 o
   7   9   2        7.95        7.49      3.61 o
  -8  10   2        0.22       -1.64      1.93 o
  -7  10   2       32.35       33.27      7.61 o
  -6  10   2       23.43       19.12      2.94 o
  -5  10   2       21.82       19.05      2.77 o
  -4  10   2       56.03       44.11      3.71 o
  -3  10   2       25.03       19.87      2.17 o
  -2  10   2       92.98       80.22      3.54 o
  -1  10   2       41.74       39.12      2.79 o
   0  10   2       65.70       74.38      3.42 o
   1  10   2       52.58       51.46      4.01 o
   2  10   2        4.44        6.50      1.99 o
   3  10   2       36.35       30.17      3.85 o
   4  10   2        2.03        3.95      2.29 o
   5  10   2      377.22      386.26     16.94 o
  -7  11   2       36.42       32.16      5.45 o
  -6  11   2        1.96        1.61      2.28 o
  -5  11   2        0.83        1.22      2.27 o
  -4  11   2       35.44       41.04      3.88 o
  -3  11   2        4.88        0.93      1.96 o
  -2  11   2        0.02       -0.27      1.64 o
  -1  11   2        2.98        6.56      4.97 o
   0  11   2        1.53        1.21      1.73 o
   1  11   2      114.94      134.58      6.09 o
   2  11   2        1.60        0.51      1.91 o
   3  11   2        5.55       10.89      3.62 o
  -4  12   2       82.95       93.81      7.58 o
  -3  12   2      246.34      284.36     13.56 o
  -2  12   2       23.93       10.03      3.57 o
  -1  12   2       75.05       61.52      6.74 o
   0  12   2       94.20       67.46      6.95 o
  -3 -12   3       50.36       44.04      6.78 o
  -2 -12   3       54.54       41.27      6.48 o
  -1 -12   3        3.59        3.66      3.85 o
   0 -12   3       41.37       34.36      4.11 o
   1 -12   3       36.60       33.75      6.09 o
   2 -12   3      150.95      157.47      8.40 o
   3 -12   3        0.52        5.40      3.62 o
   4 -12   3       47.46       50.59      7.21 o
   5 -12   3       25.39       18.10      5.12 o
  -5 -11   3       34.88       26.84      5.77 o
  -4 -11   3       49.39       56.03      7.36 o
  -3 -11   3       48.15       54.92      7.22 o
  -2 -11   3       35.11       38.43      4.60 o
  -1 -11   3      372.11      353.80     11.56 o
   0 -11   3        1.06       -0.74      1.83 o
   1 -11   3       40.98       45.58      5.06 o
   2 -11   3       59.94       64.14      5.19 o
   3 -11   3       20.87       12.56      2.79 o
   4 -11   3       15.80       21.59      3.36 o
   5 -11   3        0.02       -0.47      1.92 o
   6 -11   3      111.41       97.38      9.56 o
   7 -11   3       90.14       95.75      9.79 o
  -7 -10   3        1.63        2.67      3.49 o
  -6 -10   3        1.45       -2.84      2.84 o
  -5 -10   3       68.66       72.13      8.20 o
  -4 -10   3        2.88        1.12      2.08 o
  -3 -10   3       81.38       87.95      5.57 o
  -2 -10   3      271.80      227.66      8.55 o
  -1 -10   3       47.87       40.61      3.20 o
   0 -10   3       21.20       15.55      2.22 o
   1 -10   3       95.55      122.93      7.00 o
   2 -10   3       22.49       21.01      2.46 o
   3 -10   3        0.71       -0.80      1.27 o
   4 -10   3       48.37       57.61      4.79 o
   5 -10   3        1.81       -0.57      2.76 o
   6 -10   3       78.94       67.79      7.24 o
   7 -10   3       57.50       64.30      7.86 o
   8 -10   3       12.51        7.15      4.11 o
  -8  -9   3      131.40      155.55     11.39 o
  -7  -9   3      271.56      285.05     15.35 o
  -6  -9   3       59.31       64.60      7.62 o
  -5  -9   3        0.17       -0.26      2.45 o
  -4  -9   3      198.41      161.08      5.65 o
  -3  -9   3      115.56      115.85      4.60 o
  -2  -9   3      102.14      113.26      3.87 o
  -1  -9   3        2.69        2.20      1.01 o
   0  -9   3        1.71        4.27      1.01 o
   1  -9   3       57.86       58.24      2.47 o
   2  -9   3      337.73      331.18      6.39 o
   3  -9   3      149.48      163.47      4.71 o
   4  -9   3      128.77      118.64      4.07 o
   5  -9   3      196.82      208.85      6.74 o
   6  -9   3        3.42        4.19      1.67 o
   7  -9   3        2.61        3.15      2.08 o
   8  -9   3        5.05        6.13      3.68 o
   9  -9   3        4.12       11.04      4.52 o
  -9  -8   3       43.61       38.47      7.00 o
  -8  -8   3      886.24      913.10     33.49 o
  -7  -8   3       13.54        6.44      3.51 o
  -6  -8   3      105.65      104.26      4.68 o
  -5  -8   3       40.24       43.70      3.36 o
  -4  -8   3       24.71       33.17      2.18 o
  -3  -8   3      223.51      223.05      4.48 o
  -2  -8   3       29.65       20.35      1.40 o
  -1  -8   3      142.82      140.30      3.03 o
   0  -8   3      221.35      207.76      3.81 o
   1  -8   3      258.40      266.61      4.48 o
   2  -8   3       30.31       26.98      1.53 o
   3  -8   3       34.97       42.12      1.90 o
   4  -8   3      680.14      648.53      9.43 o
   5  -8   3      660.83      647.35     22.72 o
   6  -8   3      121.59      112.79      3.58 o
   7  -8   3       98.01      104.41      4.65 o
   8  -8   3       48.88       52.66      9.28 o
   9  -8   3        3.55       -0.99      2.69 o
  10  -8   3        5.77        5.32      4.15 o
 -10  -7   3      137.35      143.62     11.26 o
  -9  -7   3       35.19       35.71      6.52 o
  -8  -7   3       71.36       73.78      8.61 o
  -7  -7   3      119.13      109.49      4.80 o
  -6  -7   3      107.90       91.82      3.24 o
  -5  -7   3      105.46      106.35      3.33 o
  -4  -7   3        1.49        3.13      1.45 o
  -3  -7   3      446.24      460.81      7.11 o
  -2  -7   3       22.07       22.76      1.38 o
  -1  -7   3      183.98      190.49      3.75 o
   0  -7   3      317.52      331.99      5.41 o
   1  -7   3       53.88       52.05      3.13 o
   2  -7   3       12.06       11.86      1.15 o
   3  -7   3      370.05      411.80      7.92 o
   4  -7   3      942.41      929.67     13.50 o
   5  -7   3      286.54      263.18      6.38 o
   6  -7   3        8.17        6.59      1.13 o
   7  -7   3       26.66       34.44      2.29 o
   8  -7   3       11.24        7.18      2.59 o
   9  -7   3       94.86      104.73      6.13 o
  10  -7   3       19.02       22.47      5.38 o
  11  -7   3       10.04       18.08      5.38 o
 -10  -6   3       19.42       15.13      5.30 o
  -9  -6   3        0.16        1.38      2.20 o
  -8  -6   3      251.71      245.04      7.50 o
  -7  -6   3        2.88        0.66      1.08 o
  -6  -6   3       18.08       18.67      1.55 o
  -5  -6   3      275.79      252.90      6.50 o
  -4  -6   3       62.80       69.81      2.39 o
  -3  -6   3      280.57      328.73      4.98 o
  -2  -6   3      535.17      500.77      6.67 o
  -1  -6   3      144.94      114.06      2.44 o
   0  -6   3      470.03      465.41      7.49 o
   1  -6   3      343.36      340.68      4.90 o
   2  -6   3      207.84      233.79      3.80 o
   3  -6   3        1.93        2.15      0.66 o
   4  -6   3        0.02        3.48      0.77 o
   5  -6   3       89.11       92.36      2.60 o
   6  -6   3        2.53        2.48      0.92 o
   7  -6   3      156.04      138.07      3.54 o
   8  -6   3        9.71        4.24      1.49 o
   9  -6   3      333.48      313.27     10.93 o
  10  -6   3       19.33       18.17      3.39 o
  11  -6   3        5.51        3.70      3.90 o
 -11  -5   3        1.00       -2.52      3.25 o
 -10  -5   3       40.11       43.21      4.75 o
  -9  -5   3      101.79       88.71      6.33 o
  -8  -5   3      138.06      137.06      4.08 o
  -7  -5   3       94.47       73.23      2.69 o
  -6  -5   3        7.36        9.36      1.14 o
  -5  -5   3      146.42      167.05      3.56 o
  -4  -5   3       75.19       63.13      2.01 o
  -3  -5   3      544.06      588.86      7.51 o
  -2  -5   3     1571.07     1593.11     17.51 o
  -1  -5   3     1324.32     1370.06     15.18 o
   0  -5   3       24.18       24.82      1.18 o
   1  -5   3      128.76      136.10      2.54 o
   2  -5   3     1590.33     1548.75     17.01 o
   3  -5   3        5.27        6.03      0.73 o
   4  -5   3      319.30      327.69      5.25 o
   5  -5   3       73.46       72.06      2.21 o
   6  -5   3      162.42      167.69      3.66 o
   7  -5   3      130.36      112.27      3.26 o
   8  -5   3       10.52       11.23      1.52 o
   9  -5   3       30.94       30.96      7.23 o
  10  -5   3       18.64       13.08      3.20 o
  11  -5   3        0.01       -1.49      2.09 o
 -11  -4   3        7.80        7.15      2.78 o
 -10  -4   3      157.25      162.46      8.05 o
  -9  -4   3       15.28       15.29      2.87 o
  -8  -4   3        0.16        1.43      0.93 o
  -7  -4   3       46.67       42.76      2.13 o
  -6  -4   3      532.83      526.60      7.83 o
  -5  -4   3      212.27      203.56      3.88 o
  -4  -4   3      319.32      319.96      5.08 o
  -3  -4   3      409.96      442.90      5.44 o
  -2  -4   3        0.15        0.51      0.43 o
  -1  -4   3       30.83       36.83      1.34 o
   0  -4   3       13.09       19.50      0.97 o
   1  -4   3      318.88      321.78      4.07 o
   2  -4   3      381.17      304.03      3.96 o
   3  -4   3      230.24      212.75      3.15 o
   4  -4   3       14.36       16.86      1.16 o
   5  -4   3        5.42        3.52      0.77 o
   6  -4   3      226.77      223.91      4.27 o
   7  -4   3      217.15      247.00      4.75 o
   8  -4   3       25.69       18.67      1.46 o
   9  -4   3       86.56       95.30      4.63 o
  10  -4   3       48.45       53.60      6.87 o
  11  -4   3       61.43       70.55      6.01 o
  12  -4   3        4.04        1.82      3.27 o
 -12  -3   3        8.31        7.19      3.09 o
 -11  -3   3       61.60       60.44      6.60 o
 -10  -3   3      144.06      146.35      7.12 o
  -9  -3   3      120.87      122.64      3.83 o
  -8  -3   3        2.04        1.37      0.89 o
  -7  -3   3        1.05        0.62      0.79 o
  -6  -3   3      372.88      377.07      7.40 o
  -5  -3   3       20.54       16.03      1.08 o
  -4  -3   3       74.74       74.93      1.70 o
  -3  -3   3     2453.26     2452.35     24.19 o
  -2  -3   3      334.92      348.71      4.01 o
  -1  -3   3      651.83      598.29      6.52 o
   0  -3   3       86.45       88.16      1.66 o
   1  -3   3       45.03       36.14      1.04 o
   2  -3   3      627.35      753.37      8.08 o
   3  -3   3      371.33      359.80      4.48 o
   4  -3   3      217.24      263.23      3.94 o
   5  -3   3       30.22       27.19      1.53 o
   6  -3   3       63.82       56.73      2.06 o
   7  -3   3       55.01       64.47      2.13 o
   8  -3   3       11.45        9.60      1.25 o
   9  -3   3       21.25       21.69      2.24 o
  10  -3   3      173.17      186.92      8.12 o
  11  -3   3       20.50       23.58      3.78 o
  12  -3   3        3.06        6.57      4.28 o
 -12  -2   3        0.08       -0.08      2.49 o
 -11  -2   3       21.26       18.91      4.77 o
 -10  -2   3       57.83       54.03      4.84 o
  -9  -2   3       66.67       64.87      2.60 o
  -8  -2   3      678.45      691.56      9.94 o
  -7  -2   3        6.53        7.10      1.01 o
  -6  -2   3        2.04        3.13      0.69 o
  -5  -2   3      459.86      451.22      5.97 o
  -4  -2   3       32.68       33.55      1.30 o
  -3  -2   3       15.02        3.33      0.53 o
  -2  -2   3     3707.08     3960.23     40.61 o
  -1  -2   3     2078.06     2017.21     21.29 o
   0  -2   3       16.84        9.77      0.58 o
   1  -2   3     4431.75     4251.89     43.43 o
   2  -2   3     1089.13     1259.05     13.57 o
   3  -2   3      515.11      568.55      6.80 o
   4  -2   3      178.85      127.77      2.59 o
   5  -2   3      207.95      209.84      3.24 o
   6  -2   3      647.63      607.45      7.34 o
   7  -2   3      367.83      349.63      5.85 o
   8  -2   3      173.46      168.09      3.88 o
   9  -2   3      267.90      271.69      6.20 o
  10  -2   3       26.42       30.36      9.53 o
  11  -2   3       35.20       34.61      5.28 o
  12  -2   3       16.09       15.63      5.30 o
 -12  -1   3       17.33       24.67      5.70 o
 -11  -1   3        7.90        8.89      2.74 o
 -10  -1   3        3.40        2.65      1.34 o
  -9  -1   3      131.02      132.00      3.21 o
  -8  -1   3      173.02      167.19      3.51 o
  -7  -1   3      208.74      201.18      3.64 o
  -6  -1   3       19.47       15.70      1.16 o
  -5  -1   3      253.29      288.36      4.52 o
  -4  -1   3      307.00      323.22      4.34 o
  -3  -1   3        1.77        0.74      0.42 o
  -2  -1   3     4062.19     4387.51     41.78 o
  -1  -1   3     1814.00     1782.38     22.28 o
   0  -1   3       14.49       15.30      0.60 o
   1  -1   3     1015.27      952.35     10.15 o
   2  -1   3     7590.21     7269.30     70.29 o
   3  -1   3       22.04       12.42      0.71 o
   4  -1   3       39.53       17.25      0.89 o
   5  -1   3      158.78      143.12      3.47 o
   6  -1   3        4.76        7.34      0.93 o
   7  -1   3       35.37       34.83      1.86 o
   8  -1   3      279.12      294.77      5.98 o
   9  -1   3       27.85       23.67      2.31 o
  10  -1   3      347.94      328.38     11.21 o
  11  -1   3        3.76        4.39      3.64 o
  12  -1   3       12.19        6.80      4.37 o
 -12   0   3        9.86       11.41      4.20 o
 -11   0   3       58.77       62.90      5.26 o
 -10   0   3       13.05       10.91      2.07 o
  -9   0   3        3.09        2.46      0.75 o
  -8   0   3       66.06       55.79      2.42 o
  -7   0   3       57.02       58.08      1.74 o
  -6   0   3       66.34       77.72      1.82 o
  -5   0   3     1525.11     1593.78     16.18 o
  -4   0   3      480.30      573.93      7.20 o
  -3   0   3        0.03        1.43      0.39 o
  -2   0   3      115.40       78.37      2.32 o
  -1   0   3     1019.76      895.46      8.71 o
   0   0   3       73.65       66.41      0.91 o
   1   0   3       92.37       95.27      1.23 o
   2   0   3     4113.50     4588.88     46.65 o
   3   0   3     1136.48     1093.73     11.91 o
   4   0   3      194.39      229.11      3.40 o
   5   0   3       19.56       18.63      1.07 o
   6   0   3      197.51      173.21      3.19 o
   7   0   3       83.56       89.58      2.35 o
   8   0   3      119.82       97.45      2.87 o
   9   0   3      491.74      487.13     11.36 o
  10   0   3      119.53      102.24      5.90 o
  11   0   3       58.48       61.69      7.90 o
  12   0   3       65.02       74.83      9.02 o
 -12   1   3        1.47        0.75      3.12 o
 -11   1   3       86.85       83.46      8.65 o
 -10   1   3        6.43        7.98      1.89 o
  -9   1   3      805.83      799.56     11.22 o
  -8   1   3      154.14      153.16      3.20 o
  -7   1   3        1.02        4.25      0.74 o
  -6   1   3      124.88      130.57      2.54 o
  -5   1   3       25.68       37.01      1.29 o
  -4   1   3      475.71      493.80      6.04 o
  -3   1   3     1691.31     1835.15     17.84 o
  -2   1   3      988.55      929.47      9.09 o
  -1   1   3     4074.11     3857.51     73.17 o
   0   1   3     3163.41     3350.12     63.44 o
   1   1   3      164.19      174.73      1.97 o
   2   1   3      494.48      525.71      5.54 o
   3   1   3       27.56       20.11      0.89 o
   4   1   3     1606.64     1673.66     16.85 o
   5   1   3        3.85        8.28      0.76 o
   6   1   3       65.93       71.18      1.95 o
   7   1   3      700.87      736.11      9.41 o
   8   1   3       34.96       42.02      2.94 o
   9   1   3        0.55       -1.29      1.29 o
  10   1   3       18.01       30.23      3.89 o
  11   1   3        6.36       10.33      4.35 o
 -12   2   3        5.36        8.61      4.20 o
 -11   2   3       42.36       45.08      4.55 o
 -10   2   3       64.61       70.42      4.22 o
  -9   2   3       54.57       46.57      2.84 o
  -8   2   3       32.39       28.64      1.56 o
  -7   2   3        0.96       -0.52      0.54 o
  -6   2   3      188.34      215.62      3.46 o
  -5   2   3      583.33      570.35      6.89 o
  -4   2   3       26.44       25.52      0.96 o
  -3   2   3       32.41       27.53      0.79 o
  -2   2   3      139.81      183.89      2.43 o
  -1   2   3      350.50      425.83     11.82 o
   0   2   3       23.53       29.05      0.97 o
   1   2   3       93.16      115.06      1.70 o
   2   2   3        1.61        0.50      0.33 o
   3   2   3     1160.33     1409.04     16.26 o
   4   2   3       48.94       55.67      1.81 o
   5   2   3        3.25        0.76      0.54 o
   6   2   3      166.72      173.34      3.54 o
   7   2   3       22.93       21.32      1.48 o
   8   2   3      166.09      182.26      5.03 o
   9   2   3       46.05       46.89      4.36 o
  10   2   3       56.24       51.89      5.67 o
  11   2   3        0.29        0.67      3.53 o
 -12   3   3       26.93       22.93      5.34 o
 -11   3   3        9.19        3.69      2.27 o
 -10   3   3       25.53       23.02      3.20 o
  -9   3   3      202.37      214.98      5.49 o
  -8   3   3       82.53       69.47      2.49 o
  -7   3   3       14.72       15.55      1.10 o
  -6   3   3      390.41      412.17      6.90 o
  -5   3   3      267.76      292.47      4.05 o
  -4   3   3       85.00       94.01      1.72 o
  -3   3   3       84.00       62.42      1.30 o
  -2   3   3       17.27       29.77      0.87 o
  -1   3   3     1429.43     1540.32     18.66 o
   0   3   3        0.04        0.65      0.26 o
   1   3   3      110.77      169.63      2.84 o
   2   3   3     1184.05     1225.90     13.03 o
   3   3   3      130.14      112.53      1.99 o
   4   3   3        2.95        8.69      0.81 o
   5   3   3      117.00      106.39      3.22 o
   6   3   3      164.73      178.87      3.61 o
   7   3   3       29.37       34.12      1.87 o
   8   3   3       29.55       26.98      3.05 o
   9   3   3        2.16        2.92      1.68 o
  10   3   3       16.97       12.99      3.06 o
  11   3   3       26.12       26.43      5.83 o
 -12   4   3       39.76       37.37      6.46 o
 -11   4   3        4.68        2.33      3.26 o
 -10   4   3        0.33        0.52      2.31 o
  -9   4   3        2.65        0.15      1.54 o
  -8   4   3      132.99      141.25      3.60 o
  -7   4   3       61.93       62.02      1.92 o
  -6   4   3        7.37       10.17      0.95 o
  -5   4   3     1674.59     1638.26     17.67 o
  -4   4   3      377.84      465.33      5.61 o
  -3   4   3       27.45       16.34      0.70 o
  -2   4   3      955.59      955.96     12.10 o
  -1   4   3     1105.00     1072.50     13.37 o
   0   4   3       30.42       48.11      1.18 o
   1   4   3      120.86       79.71      1.33 o
   2   4   3        0.42        2.64      0.52 o
   3   4   3     1047.99     1022.00     11.35 o
   4   4   3       20.43       26.59      1.50 o
   5   4   3       52.52       52.58      1.85 o
   6   4   3      135.46      137.31      3.57 o
   7   4   3      141.67      149.88      5.13 o
   8   4   3      144.88      142.97      5.31 o
   9   4   3       39.90       45.75      4.73 o
  10   4   3        0.27        3.01      3.27 o
 -12   5   3        0.25       -0.41      3.19 o
 -11   5   3       88.91       86.65      6.24 o
 -10   5   3      104.23      116.84      6.10 o
  -9   5   3       34.93       27.39      3.36 o
  -8   5   3       31.22       36.55      2.42 o
  -7   5   3      330.91      319.68      6.71 o
  -6   5   3      323.84      321.26      5.53 o
  -5   5   3      288.06      283.94      5.80 o
  -4   5   3      409.50      397.96      5.00 o
  -3   5   3       95.94      108.68      1.81 o
  -2   5   3       41.14       32.54      0.93 o
  -1   5   3       83.68      100.30      1.99 o
   0   5   3      296.14      276.66      5.50 o
   1   5   3      704.93      749.87      8.30 o
   2   5   3        1.78        2.56      0.50 o
   3   5   3      300.93      307.43      4.23 o
   4   5   3        0.85        0.59      0.62 o
   5   5   3      164.79      173.86      3.83 o
   6   5   3        8.61        8.90      1.37 o
   7   5   3      396.95      403.93     11.88 o
   8   5   3        8.29        5.73      2.31 o
   9   5   3       91.33       81.39      5.70 o
  10   5   3        0.79        5.55      4.03 o
 -11   6   3      335.07      337.89     11.69 o
 -10   6   3       26.71       17.27      4.60 o
  -9   6   3       40.16       49.55      7.24 o
  -8   6   3       38.55       36.26      2.48 o
  -7   6   3      171.20      180.34      4.51 o
  -6   6   3        6.91        8.68      0.95 o
  -5   6   3      183.83      170.96      3.16 o
  -4   6   3       24.92       25.23      1.19 o
  -3   6   3        0.08        0.59      0.42 o
  -2   6   3      246.18      275.22      3.53 o
  -1   6   3      226.17      234.14      3.86 o
   0   6   3        8.79       21.58      1.20 o
   1   6   3     1798.77     1906.54     21.78 o
   2   6   3        3.75        2.77      0.64 o
   3   6   3      245.65      254.08      4.14 o
   4   6   3        5.10        2.94      0.79 o
   5   6   3       27.65       30.49      2.02 o
   6   6   3       15.31        7.26      1.67 o
   7   6   3       47.88       44.82      5.42 o
   8   6   3       35.07       23.59      3.43 o
   9   6   3       70.39       72.47      6.76 o
 -11   7   3        1.25        0.93      2.44 o
 -10   7   3       12.74        7.60      2.80 o
  -9   7   3      480.29      537.16     25.67 o
  -8   7   3       69.11       64.94      4.70 o
  -7   7   3        2.60        1.67      1.32 o
  -6   7   3       84.37       87.92      4.19 o
  -5   7   3      189.39      207.64      4.08 o
  -4   7   3       66.02       75.99      1.96 o
  -3   7   3       69.31       64.19      2.03 o
  -2   7   3        9.13       11.02      0.81 o
  -1   7   3       30.23       29.19      1.14 o
   0   7   3      997.77      949.67     11.47 o
   1   7   3      687.13      689.01      8.78 o
   2   7   3        3.91        2.77      0.69 o
   3   7   3      240.54      241.09      5.07 o
   4   7   3       12.53       15.22      1.50 o
   5   7   3       22.76       22.94      2.72 o
   6   7   3        2.25        3.68      1.88 o
   7   7   3        0.09       -1.15      2.16 o
   8   7   3       76.97       79.38      7.63 o
 -10   8   3       22.96       23.90      3.58 o
  -9   8   3        7.55        9.29      2.64 o
  -8   8   3       13.18       18.32      2.82 o
  -7   8   3        2.81        6.72      2.02 o
  -6   8   3        9.33        4.16      1.39 o
  -5   8   3      288.94      264.53      6.62 o
  -4   8   3      181.49      176.95      4.94 o
  -3   8   3       54.21       42.52      2.17 o
  -2   8   3       23.63       20.62      1.53 o
  -1   8   3       47.83       42.45      2.03 o
   0   8   3      250.83      267.84      5.40 o
   1   8   3       40.10       37.40      2.38 o
   2   8   3        6.74        7.77      1.44 o
   3   8   3        0.07       -1.11      1.11 o
   4   8   3        0.08        1.15      1.22 o
   5   8   3       88.10      103.09      8.41 o
   6   8   3      191.04      178.29     19.33 o
   7   8   3        2.37        0.22      2.11 o
  -9   9   3       30.83       25.08      3.53 o
  -8   9   3      115.03      117.13      5.92 o
  -7   9   3        0.18        1.92      1.81 o
  -6   9   3       61.42       49.98      3.98 o
  -5   9   3       10.43       15.45      2.02 o
  -4   9   3       24.28       25.18      2.24 o
  -3   9   3      120.48      126.78      4.19 o
  -2   9   3       84.38       81.91      3.27 o
  -1   9   3       29.89       27.90      2.20 o
   0   9   3        3.59        4.42      1.24 o
   1   9   3        9.83       11.75      2.80 o
   2   9   3       14.62       11.64      1.75 o
   3   9   3       13.72       12.31      2.26 o
   4   9   3        2.43       -1.07      1.50 o
   5   9   3      209.16      189.86      7.63 o
   6   9   3      125.48      139.51      9.39 o
  -8  10   3       81.85       78.92      7.84 o
  -7  10   3        7.56        6.39      2.42 o
  -6  10   3       52.82       50.89      4.18 o
  -5  10   3       21.11       24.71      3.90 o
  -4  10   3      164.41      155.79      6.24 o
  -3  10   3       53.48       60.37      3.40 o
  -2  10   3      128.52      135.48      5.49 o
  -1  10   3       62.24       65.35      3.24 o
   0  10   3       97.63       89.07      3.70 o
   1  10   3      103.12      106.04      5.03 o
   2  10   3       11.24       14.57      4.68 o
   3  10   3        7.73        8.18      2.21 o
   4  10   3       16.71       17.09      3.81 o
  -6  11   3      218.22      213.50     11.34 o
  -5  11   3        9.15        8.42      3.23 o
  -4  11   3        3.03        4.52      2.65 o
  -3  11   3        1.66        0.84      2.35 o
  -2  11   3        1.92        3.95      1.91 o
  -1  11   3      121.21      134.59      5.79 o
   0  11   3       26.03       24.04      4.11 o
   1  11   3       61.19       67.76      6.67 o
   2  11   3       15.10       13.02      3.64 o
  -3 -12   4        1.39        0.34      3.59 o
  -2 -12   4        1.20       -1.72      3.25 o
  -1 -12   4       31.30       23.42      5.51 o
   0 -12   4      116.76      122.18      9.67 o
   1 -12   4       39.28       27.73      5.47 o
   2 -12   4        0.24       -0.75      2.95 o
   3 -12   4        0.82        9.39      4.09 o
   4 -12   4       73.97       77.95      8.98 o
   5 -12   4        1.35       -1.23      3.21 o
  -5 -11   4        1.31        1.49      3.64 o
  -4 -11   4      168.92      169.86     11.49 o
  -3 -11   4        1.13       -2.17      2.95 o
  -2 -11   4        1.20       -2.67      2.67 o
  -1 -11   4        1.99        8.54      2.60 o
   0 -11   4      453.27      452.92     13.76 o
   1 -11   4      180.15      215.15      8.64 o
   2 -11   4        5.41        2.55      2.14 o
   3 -11   4      193.18      228.51      9.07 o
   4 -11   4        2.45        3.36      3.32 o
   5 -11   4      103.12      117.96      9.43 o
   6 -11   4        1.15        2.52      3.34 o
   7 -11   4        1.35        0.82      3.21 o
  -7 -10   4       29.96       23.92      5.90 o
  -6 -10   4        0.82        2.84      3.47 o
  -5 -10   4        2.83       -1.96      3.04 o
  -4 -10   4      407.19      411.21     18.49 o
  -3 -10   4        1.89       -0.87      1.38 o
  -2 -10   4      151.90      162.45      4.99 o
  -1 -10   4       36.25       26.68      2.72 o
   0 -10   4       15.67       16.49      2.28 o
   1 -10   4        0.05        0.38      1.37 o
   2 -10   4       15.08       13.88      2.14 o
   3 -10   4        1.76        4.34      2.04 o
   4 -10   4      225.33      232.41      7.30 o
   5 -10   4       88.62       75.73      8.20 o
   6 -10   4        0.52       -1.94      2.82 o
   7 -10   4        0.23        8.93      4.18 o
   8 -10   4       89.46       89.98      9.67 o
  -8  -9   4      120.72      101.09     10.63 o
  -7  -9   4        1.46        1.36      3.81 o
  -6  -9   4        4.04        1.38      3.12 o
  -5  -9   4       59.23       60.34      4.12 o
  -4  -9   4       24.71       30.56      5.44 o
  -3  -9   4      123.00      137.23      5.16 o
  -2  -9   4       65.79       61.45      3.15 o
  -1  -9   4      730.17      775.95     12.08 o
   0  -9   4      262.48      266.41      5.65 o
   1  -9   4        4.65        0.81      0.81 o
   2  -9   4      267.85      268.72      5.72 o
   3  -9   4      124.29      128.37      6.21 o
   4  -9   4       52.66       51.39      4.34 o
   5  -9   4       15.04       15.78      2.96 o
   6  -9   4       11.16        5.74      1.80 o
   7  -9   4       13.19       21.94      4.52 o
   8  -9   4      296.65      329.39     16.64 o
   9  -9   4       58.11       64.97      8.55 o
  -9  -8   4       14.32       13.54      5.19 o
  -8  -8   4        7.50        5.30      4.09 o
  -7  -8   4       21.31       29.09      3.85 o
  -6  -8   4       26.10       26.77      2.86 o
  -5  -8   4       28.36       30.86      2.49 o
  -4  -8   4       22.36       12.18      1.51 o
  -3  -8   4       48.65       48.76      2.30 o
  -2  -8   4       28.02       26.38      1.71 o
  -1  -8   4      647.34      624.09      9.94 o
   0  -8   4      145.32      141.25      3.70 o
   1  -8   4      543.07      512.68     15.76 o
   2  -8   4      250.57      249.53      6.52 o
   3  -8   4      381.59      381.87      6.93 o
   4  -8   4      632.32      634.28      9.40 o
   5  -8   4        2.71        2.46      1.15 o
   6  -8   4      135.35      142.45      5.28 o
   7  -8   4      144.42      135.69      6.65 o
   8  -8   4       49.86       45.52      4.63 o
   9  -8   4       90.32       85.67      6.43 o
  10  -8   4      124.96      127.39     10.59 o
 -10  -7   4        0.24        0.62      4.07 o
  -9  -7   4        0.01       -0.95      2.31 o
  -8  -7   4       89.90       86.35      6.33 o
  -7  -7   4       26.47       22.65      2.75 o
  -6  -7   4       90.02       76.46      4.07 o
  -5  -7   4       81.27       83.89      2.72 o
  -4  -7   4       11.07       12.19      1.45 o
  -3  -7   4      136.62      127.92      4.56 o
  -2  -7   4       25.56       33.10      1.78 o
  -1  -7   4       20.60       19.94      1.41 o
   0  -7   4       93.53       94.22      2.54 o
   1  -7   4      278.67      267.89      6.03 o
   2  -7   4     1020.13     1047.96     13.52 o
   3  -7   4      688.52      625.13      8.95 o
   4  -7   4       11.95       14.16      1.30 o
   5  -7   4        0.81        0.14      0.80 o
   6  -7   4       68.45       70.53      2.71 o
   7  -7   4        6.37        4.28      1.47 o
   8  -7   4        2.20        1.00      1.97 o
   9  -7   4       71.09       72.12      5.85 o
  10  -7   4       22.15       30.78      9.27 o
 -10  -6   4       94.41      109.27      7.68 o
  -9  -6   4        4.83        2.88      2.24 o
  -8  -6   4       67.15       63.10      5.16 o
  -7  -6   4      419.98      432.21      8.09 o
  -6  -6   4        4.38        2.59      0.97 o
  -5  -6   4      144.26      154.32      3.61 o
  -4  -6   4        0.77        0.86      0.79 o
  -3  -6   4      299.24      316.56      5.31 o
  -2  -6   4      569.88      562.80      8.63 o
  -1  -6   4       76.19       78.53      2.19 o
   0  -6   4       33.46       32.84      1.61 o
   1  -6   4      484.02      406.76      6.15 o
   2  -6   4        0.58        0.12      0.67 o
   3  -6   4      312.56      280.14      4.85 o
   4  -6   4      444.14      443.79      6.83 o
   5  -6   4        3.32        7.89      1.33 o
   6  -6   4        0.15        0.64      0.80 o
   7  -6   4      105.44      107.81      3.16 o
   8  -6   4       41.46       28.54      7.68 o
   9  -6   4       85.81       76.81      5.92 o
  10  -6   4        0.02        2.31      3.05 o
  11  -6   4       30.61       37.67      5.04 o
 -11  -5   4        7.27        5.64      2.83 o
 -10  -5   4        4.78        2.88      3.38 o
  -9  -5   4       24.15       29.33      4.23 o
  -8  -5   4        2.83        1.50      1.30 o
  -7  -5   4      285.78      278.87      5.37 o
  -6  -5   4       84.85       86.47      2.65 o
  -5  -5   4      124.85      127.91      4.26 o
  -4  -5   4       16.34       19.53      1.35 o
  -3  -5   4      604.07      680.15      9.20 o
  -2  -5   4      595.96      583.31      7.99 o
  -1  -5   4        3.36        2.64      0.57 o
   0  -5   4      227.25      218.45      3.28 o
   1  -5   4      488.59      529.63      6.84 o
   2  -5   4       51.15       68.10      1.84 o
   3  -5   4      252.60      300.75      4.91 o
   4  -5   4      485.53      523.43      7.57 o
   5  -5   4       70.90       76.27      2.34 o
   6  -5   4       21.88       25.66      1.68 o
   7  -5   4        0.01        0.96      0.88 o
   8  -5   4       28.40       37.77      2.47 o
   9  -5   4      193.57      169.99      9.93 o
  10  -5   4      128.28      124.39      6.90 o
  11  -5   4       32.06       25.55      4.06 o
 -11  -4   4       66.85       81.14      6.77 o
 -10  -4   4      177.05      167.14      8.28 o
  -9  -4   4        2.34        2.46      2.04 o
  -8  -4   4      487.93      500.33      8.08 o
  -7  -4   4       33.73       32.60      1.91 o
  -6  -4   4       47.24       35.67      1.86 o
  -5  -4   4      201.54      209.22      3.99 o
  -4  -4   4      238.00      229.46      3.76 o
  -3  -4   4      490.45      551.75      7.00 o
  -2  -4   4      218.66      255.15      3.58 o
  -1  -4   4      115.35      116.38      2.09 o
   0  -4   4       11.08        5.39      0.61 o
   1  -4   4      208.54      189.95      2.86 o
   2  -4   4     2173.17     2019.13     21.65 o
   3  -4   4       57.31       69.30      1.79 o
   4  -4   4       87.38       98.48      2.33 o
   5  -4   4       16.28        3.55      0.94 o
   6  -4   4       98.94      100.77      2.74 o
   7  -4   4      378.30      330.51      7.18 o
   8  -4   4      237.65      249.29      6.00 o
   9  -4   4      136.53      131.97      6.58 o
  10  -4   4       79.07       88.94      6.39 o
  11  -4   4        0.56        2.67      2.61 o
 -12  -3   4       22.41       16.81      5.45 o
 -11  -3   4       46.14       40.93      4.62 o
 -10  -3   4       37.90       24.51      3.84 o
  -9  -3   4       76.03       73.21      3.80 o
  -8  -3   4     1008.29     1015.59     13.71 o
  -7  -3   4      164.89      158.53      3.60 o
  -6  -3   4        0.65       -0.08      0.65 o
  -5  -3   4      374.11      379.51      5.40 o
  -4  -3   4      312.92      318.26      4.94 o
  -3  -3   4        4.05        1.51      0.45 o
  -2  -3   4      177.70      280.40      3.91 o
  -1  -3   4      283.68      306.43      4.11 o
   0  -3   4     1306.10     1267.62     13.77 o
   1  -3   4      541.54      581.73      6.92 o
   2  -3   4     6498.86     6717.13     74.04 o
   3  -3   4      115.70       71.96      2.68 o
   4  -3   4      332.53      342.03      5.25 o
   5  -3   4        0.39        5.53      0.78 o
   6  -3   4        0.94        1.03      0.73 o
   7  -3   4        1.78        0.37      0.76 o
   8  -3   4      200.71      194.69      4.32 o
   9  -3   4       16.95       16.73      2.08 o
  10  -3   4        1.62        4.95      6.16 o
  11  -3   4       76.07       82.29      9.17 o
 -12  -2   4        0.08       -2.56      2.56 o
 -11  -2   4        8.33        9.46      2.94 o
 -10  -2   4      138.52      145.56      7.35 o
  -9  -2   4        9.07        6.46      1.33 o
  -8  -2   4      455.42      471.26      7.47 o
  -7  -2   4      258.49      271.15      7.67 o
  -6  -2   4       23.65       30.04      1.60 o
  -5  -2   4     1279.06     1345.76     16.86 o
  -4  -2   4      980.91      986.41     11.23 o
  -3  -2   4     1431.80     1612.61     17.29 o
  -2  -2   4      571.77      554.05      6.97 o
  -1  -2   4     4435.23     4492.51     42.91 o
   0  -2   4      105.06      109.91      1.72 o
   1  -2   4        0.05        0.19      0.36 o
   2  -2   4      400.03      515.59      6.18 o
   3  -2   4     1266.96     1514.78     16.41 o
   4  -2   4      135.16      156.36      2.77 o
   5  -2   4       48.76       69.97      1.74 o
   6  -2   4        0.09        0.50      0.53 o
   7  -2   4      778.32      759.33     11.59 o
   8  -2   4        8.07       11.67      1.51 o
   9  -2   4       21.95       17.70      2.41 o
  10  -2   4      146.23      142.34      7.08 o
  11  -2   4        0.18        1.68      3.42 o
 -12  -1   4        6.45        2.17      3.66 o
 -11  -1   4        0.94        1.27      2.08 o
 -10  -1   4       84.85       93.73      4.59 o
  -9  -1   4       40.31       38.16      2.37 o
  -8  -1   4       44.69       39.47      1.86 o
  -7  -1   4        3.44        5.63      1.20 o
  -6  -1   4        1.63       -0.14      0.65 o
  -5  -1   4     7284.68     7593.86     77.49 o
  -4  -1   4      901.69      960.57     10.81 o
  -3  -1   4      470.84      540.47      6.37 o
  -2  -1   4        3.87        1.25      0.36 o
  -1  -1   4      325.28      300.73      3.64 o
   0  -1   4      401.39      427.34      4.89 o
   1  -1   4       14.39       13.72      0.68 o
   2  -1   4      189.79      145.27      2.25 o
   3  -1   4      488.54      492.15      5.99 o
   4  -1   4        8.07        1.99      0.51 o
   5  -1   4       28.76       38.03      1.52 o
   6  -1   4      270.90      285.13      5.18 o
   7  -1   4     1177.48     1218.62     14.38 o
   8  -1   4      510.34      532.66      9.09 o
   9  -1   4      291.02      307.46      8.43 o
  10  -1   4       62.82       61.82      7.45 o
  11  -1   4        4.84       10.72      4.33 o
 -12   0   4        9.21       11.65      4.39 o
 -11   0   4        1.62        1.61      2.99 o
 -10   0   4        0.42       -0.47      1.85 o
  -9   0   4      466.95      502.14      9.80 o
  -8   0   4        0.13        0.24      0.78 o
  -7   0   4      156.80      191.17      3.49 o
  -6   0   4      339.43      353.31      4.67 o
  -5   0   4     3679.31     3992.36     38.63 o
  -4   0   4      210.15      178.67      2.73 o
  -3   0   4      166.95      158.29      2.51 o
  -2   0   4      982.30     1034.85     10.23 o
  -1   0   4       12.02       18.11      0.52 o
   0   0   4      119.49      111.08      1.40 o
   1   0   4      173.86      176.09      2.01 o
   2   0   4      227.86      276.19      3.50 o
   3   0   4       32.31       30.87      1.16 o
   4   0   4      369.00      374.07      4.95 o
   5   0   4      190.86      188.51      3.20 o
   6   0   4        0.37        3.52      0.74 o
   7   0   4     1127.41     1165.79     14.93 o
   8   0   4      851.40      892.41     15.14 o
   9   0   4       29.66       42.37      3.35 o
  10   0   4        0.37       -2.24      2.50 o
  11   0   4       44.53       44.30      6.91 o
 -12   1   4       88.54       88.60      9.45 o
 -11   1   4      247.55      228.22      9.03 o
 -10   1   4       79.62       66.45      4.11 o
  -9   1   4       35.08       26.46      2.21 o
  -8   1   4      282.57      270.97      4.88 o
  -7   1   4       41.27       34.04      1.55 o
  -6   1   4        4.08        3.79      0.65 o
  -5   1   4      298.30      306.36      4.20 o
  -4   1   4       14.18       10.90      0.69 o
  -3   1   4     1377.86     1555.43     16.25 o
  -2   1   4      189.32      156.58      2.15 o
  -1   1   4        0.12        1.19      0.27 o
   0   1   4       26.96       28.49      0.73 o
   1   1   4     1677.94     1737.31     19.32 o
   2   1   4      273.51      261.14      3.28 o
   3   1   4     3544.31     3693.89     37.98 o
   4   1   4       46.59       35.69      1.60 o
   5   1   4       98.28       82.63      1.95 o
   6   1   4      426.84      385.40      5.53 o
   7   1   4       14.28       13.09      1.47 o
   8   1   4       10.84       14.63      1.81 o
   9   1   4       32.57       24.68      3.84 o
  10   1   4        0.36        2.53      3.35 o
  11   1   4       19.38       17.72      5.10 o
 -12   2   4       85.71       84.28      9.13 o
 -11   2   4        1.69        0.12      1.96 o
 -10   2   4        4.04        3.37      2.02 o
  -9   2   4        7.98        6.45      1.37 o
  -8   2   4       30.43       25.98      1.74 o
  -7   2   4      294.99      281.49      4.78 o
  -6   2   4      141.35      122.65      2.40 o
  -5   2   4        6.36        5.43      0.91 o
  -4   2   4      280.43      272.83      3.55 o
  -3   2   4      303.06      327.80      3.59 o
  -2   2   4      133.97      135.69      2.01 o
   1   2   4      605.24      605.83      7.72 o
   2   2   4     1005.55      920.72      9.88 o
   3   2   4       10.17        7.98      0.62 o
   4   2   4      368.53      347.80      5.10 o
   5   2   4      158.81      173.30      2.84 o
   6   2   4        1.12        1.23      0.67 o
   7   2   4       24.80       15.79      1.47 o
   8   2   4        0.01       -0.07      1.48 o
   9   2   4        0.28        0.82      2.03 o
  10   2   4       27.87       39.31      4.36 o
  11   2   4       40.28       39.61      6.61 o
 -12   3   4        0.01        0.43      3.06 o
 -11   3   4      131.62      129.11      6.60 o
 -10   3   4        3.02        5.53      2.09 o
  -9   3   4      187.24      170.14      5.56 o
  -8   3   4       49.28       51.37      2.40 o
  -7   3   4       76.72       85.75      2.30 o
  -6   3   4      818.94      818.33     10.35 o
  -5   3   4      932.61      992.07     10.35 o
  -4   3   4        0.11        0.59      0.36 o
  -3   3   4      607.81      596.04      7.84 o
  -2   3   4        8.87       13.96      0.86 o
   0   3   4      892.75      904.75     12.40 o
   1   3   4     1198.84     1169.57     14.50 o
   2   3   4      315.29      303.87      3.69 o
   3   3   4       87.79       84.93      1.65 o
   4   3   4      167.31      168.64      2.78 o
   5   3   4        7.38        7.52      0.98 o
   6   3   4       39.47       41.81      1.89 o
   7   3   4       34.05       39.91      3.08 o
   8   3   4      136.02      141.71     11.51 o
   9   3   4        9.49        9.43      2.56 o
  10   3   4        7.36        3.07      2.33 o
 -12   4   4       22.02       24.73      5.55 o
 -11   4   4       36.04       28.26      3.71 o
 -10   4   4        3.14        1.01      1.96 o
  -9   4   4      199.96      193.92      6.04 o
  -8   4   4       93.95       89.86      4.13 o
  -7   4   4      196.06      200.29      4.12 o
  -6   4   4       94.27      101.21      2.54 o
  -5   4   4      287.63      299.16      4.04 o
  -4   4   4      553.08      595.00      6.78 o
  -3   4   4      519.42      567.17      7.57 o
  -2   4   4      160.51      145.10      2.63 o
  -1   4   4     1177.31     1317.07     18.07 o
   0   4   4     2269.71     2215.20     30.07 o
   1   4   4      399.00      492.67      6.63 o
   2   4   4      234.18      246.95      3.49 o
   3   4   4       10.32        8.00      0.64 o
   4   4   4       86.53       80.99      2.00 o
   5   4   4       55.24       43.57      2.23 o
   6   4   4       47.49       43.90      2.40 o
   7   4   4      210.08      190.16      5.96 o
   8   4   4        7.34        6.22      1.78 o
   9   4   4        0.09       -0.96      1.43 o
  10   4   4       69.97       51.08      6.91 o
 -11   5   4      440.35      467.49     14.31 o
 -10   5   4       66.10       53.88      4.63 o
  -9   5   4       17.59       23.32      3.08 o
  -8   5   4      227.09      235.19      7.64 o
  -7   5   4        1.22        0.02      0.75 o
  -6   5   4       64.72       65.47      1.88 o
  -5   5   4       89.34      100.89      2.15 o
  -4   5   4       98.90      111.03      2.08 o
  -3   5   4        4.75        4.29      0.58 o
  -2   5   4      163.91      145.34      2.83 o
  -1   5   4       21.26       13.92      0.85 o
   0   5   4        5.79        1.82      0.54 o
   1   5   4     1039.71      982.09     12.67 o
   2   5   4      133.45      118.27      2.49 o
   3   5   4      202.89      185.05      3.15 o
   4   5   4      202.63      196.68      3.51 o
   5   5   4      106.36       91.74      2.93 o
   6   5   4        2.41        1.57      1.53 o
   7   5   4      178.47      211.05      7.85 o
   8   5   4        0.56       -1.11      1.42 o
   9   5   4      104.37      108.63      7.07 o
 -11   6   4       24.18       20.58      3.51 o
 -10   6   4       14.55       15.14      3.02 o
  -9   6   4       44.01       36.70      4.86 o
  -8   6   4        0.86        0.78      1.13 o
  -7   6   4        4.01        3.66      1.06 o
  -6   6   4       32.65       29.88      1.60 o
  -5   6   4        0.57        1.06      0.59 o
  -4   6   4      722.46      680.39      9.46 o
  -3   6   4       90.09       85.39      2.30 o
  -2   6   4       21.68       19.00      1.16 o
  -1   6   4     1148.56     1124.70     16.13 o
   0   6   4        1.17       -0.74      0.74 o
   1   6   4     2216.60     2109.72     29.45 o
   2   6   4      257.33      259.76      4.43 o
   3   6   4       27.92       35.55      1.87 o
   4   6   4        7.54        7.55      1.47 o
   5   6   4        0.12        0.07      1.23 o
   6   6   4       36.22       42.00      6.16 o
   7   6   4        0.14        0.03      2.77 o
   8   6   4        3.06       -0.27      2.07 o
 -10   7   4       22.58       32.20      3.88 o
  -9   7   4       13.57       25.17      3.18 o
  -8   7   4        9.42        9.49      2.19 o
  -7   7   4       73.44       80.38      3.90 o
  -6   7   4        0.73       -0.57      1.25 o
  -5   7   4      168.69      160.18      3.88 o
  -4   7   4      334.06      338.31      6.25 o
  -3   7   4      361.57      338.31      6.06 o
  -2   7   4      604.92      609.53      9.61 o
  -1   7   4        5.12        5.19      1.37 o
   0   7   4       29.62       26.32      1.52 o
   1   7   4      121.99      113.00      3.45 o
   2   7   4      219.01      228.35      4.80 o
   3   7   4      140.51      145.49      4.43 o
   4   7   4        9.47       12.78      1.95 o
   5   7   4       42.52       42.04      5.37 o
   6   7   4      517.45      517.83     26.95 o
   7   7   4       55.70       57.12      4.75 o
   8   7   4       17.44       17.41      4.61 o
 -10   8   4        3.51        3.06      3.14 o
  -9   8   4       24.55       26.64      3.49 o
  -8   8   4       54.52       54.61      4.37 o
  -7   8   4        0.12       -0.11      1.47 o
  -6   8   4      304.28      305.95      7.45 o
  -5   8   4      149.22      139.09      4.36 o
  -4   8   4        5.30        8.83      1.41 o
  -3   8   4      171.76      172.64      3.98 o
  -2   8   4       95.50      111.11      2.97 o
  -1   8   4        0.05       -0.60      0.71 o
   0   8   4       35.10       36.97      1.92 o
   1   8   4       37.90       41.89      2.47 o
   2   8   4       19.79       23.86      2.02 o
   3   8   4      106.41      104.62      3.85 o
   4   8   4       28.64       28.47      5.00 o
   5   8   4      163.29      180.93      7.03 o
   6   8   4      110.24      104.31     13.07 o
   7   8   4       76.35       77.26      7.90 o
  -9   9   4       16.28       18.90      4.54 o
  -8   9   4      178.82      177.15      7.98 o
  -7   9   4        4.85        1.77      1.85 o
  -6   9   4      435.50      441.28     13.67 o
  -5   9   4        1.21        2.10      1.32 o
  -4   9   4        0.76        1.39      1.56 o
  -3   9   4        8.71       10.75      1.52 o
  -2   9   4        4.15        6.66      1.38 o
  -1   9   4       21.59       20.23      1.88 o
   0   9   4      125.71      123.16      3.98 o
   1   9   4      109.34      118.71      4.12 o
   2   9   4        7.54       10.08      1.83 o
   3   9   4       89.32      102.36      4.87 o
   4   9   4       86.51       78.05      4.57 o
   5   9   4        2.00        6.61      3.12 o
  -7  10   4        0.06        0.80      2.73 o
  -6  10   4       97.36       90.52      6.78 o
  -5  10   4        8.03        9.61      2.23 o
  -4  10   4       43.99       38.98      3.34 o
  -3  10   4       57.51       59.97      5.87 o
  -2  10   4        1.18       -0.15      1.12 o
  -1  10   4      111.52      118.95      4.10 o
   0  10   4       33.86       22.39      3.45 o
   1  10   4        0.95        1.99      1.69 o
   2  10   4      147.08      126.94      7.73 o
   3  10   4        8.49       -0.17      2.24 o
   4  10   4       36.75       32.76      5.04 o
  -5  11   4        8.72        8.70      3.10 o
  -4  11   4      128.61      123.54      7.64 o
  -3  11   4        0.69       -0.02      2.26 o
  -2  11   4       88.15       93.62      6.35 o
  -1  11   4       12.39       20.28      3.70 o
   0  11   4       47.77       53.97      5.62 o
   1  11   4       25.25       33.75      4.63 o
  -3 -12   5      141.06      143.06     10.98 o
  -2 -12   5       19.81       11.39      4.69 o
  -1 -12   5       22.60       19.78      5.27 o
   0 -12   5       29.64       30.70      6.07 o
   1 -12   5       46.49       49.04      7.49 o
   2 -12   5        0.40       -0.95      3.06 o
   3 -12   5       32.83       39.74      6.74 o
   4 -12   5        9.39       20.58      5.21 o
   5 -12   5      102.53      107.89     10.81 o
  -5 -11   5        3.00        6.39      4.20 o
  -4 -11   5       92.38       83.84      9.13 o
  -3 -11   5       86.00      101.39     10.03 o
  -2 -11   5      113.83      124.77      9.34 o
  -1 -11   5        0.30       -2.50      2.50 o
   0 -11   5      135.63      146.10     10.18 o
   1 -11   5       90.07       79.67      8.61 o
   2 -11   5        1.07        1.12      3.16 o
   3 -11   5       40.17       34.68      6.09 o
   4 -11   5        3.26       -0.77      2.97 o
   5 -11   5        0.64       -2.09      2.88 o
   6 -11   5       19.57       26.67      5.77 o
   7 -11   5        3.80        9.49      4.61 o
  -7 -10   5        0.92       -3.29      3.34 o
  -6 -10   5       86.58      108.97     10.76 o
  -5 -10   5       21.18       24.13      5.30 o
  -4 -10   5      173.66      167.70     11.12 o
  -3 -10   5        5.88        7.01      2.50 o
  -2 -10   5       17.73       15.32      2.07 o
  -1 -10   5        8.41       11.03      2.11 o
   0 -10   5      114.02      101.14      4.75 o
   1 -10   5      460.77      453.93     11.32 o
   2 -10   5        6.18        6.35      1.79 o
   3 -10   5      118.99      126.36      9.90 o
   4 -10   5        0.91       -1.68      1.80 o
   5 -10   5       62.35       67.16      5.49 o
   6 -10   5        0.01       -0.39      2.97 o
   7 -10   5       21.24       30.55      6.09 o
   8 -10   5      187.30      178.65     12.38 o
  -8  -9   5       72.63       75.21      9.45 o
  -7  -9   5       93.90       93.85      9.77 o
  -6  -9   5       45.10       33.14      4.14 o
  -5  -9   5        7.10        2.18      2.05 o
  -4  -9   5      152.47      155.34      4.92 o
  -3  -9   5        1.12        3.09      1.35 o
  -2  -9   5        2.71        0.32      1.07 o
  -1  -9   5       87.24       94.90      3.27 o
   0  -9   5        1.28        1.98      1.01 o
   1  -9   5       10.63       13.50      1.47 o
   2  -9   5       43.20       45.69      2.62 o
   3  -9   5      323.19      333.19      6.75 o
   4  -9   5      338.23      351.53      7.95 o
   5  -9   5       14.33       16.18      2.45 o
   6  -9   5       21.82       25.93      5.55 o
   7  -9   5        4.65        1.25      2.13 o
   8  -9   5        0.01       -1.14      3.04 o
   9  -9   5       22.69       26.41      6.01 o
  -9  -8   5       10.28       10.38      4.95 o
  -8  -8   5        2.21        2.53      2.37 o
  -7  -8   5        7.60        1.41      3.79 o
  -6  -8   5      158.73      161.62      7.33 o
  -5  -8   5        6.36        6.18      1.60 o
  -4  -8   5        6.99        5.29      1.25 o
  -3  -8   5       55.44       56.24      2.53 o
  -2  -8   5        1.05        1.82      0.93 o
  -1  -8   5       25.20       23.45      1.71 o
   0  -8   5        3.39        2.01      1.01 o
   1  -8   5      646.31      632.55      9.28 o
   2  -8   5     2031.97     1988.17     24.15 o
   3  -8   5       16.84       16.07      1.55 o
   4  -8   5      250.31      247.90      4.99 o
   5  -8   5       42.30       46.92      2.66 o
   6  -8   5        0.54        3.47      1.72 o
   7  -8   5       17.35       15.45      4.22 o
   8  -8   5        0.75        1.37      2.73 o
   9  -8   5        0.03        1.33      2.36 o
  10  -8   5        3.83        1.79      3.75 o
 -10  -7   5        1.10        2.52      3.90 o
  -9  -7   5        8.47        9.77      3.70 o
  -8  -7   5        5.94        3.78      2.51 o
  -7  -7   5        7.54       10.38      2.92 o
  -6  -7   5      142.63      127.29      3.88 o
  -5  -7   5        5.79        5.12      1.14 o
  -4  -7   5       30.97       31.85      1.87 o
  -3  -7   5      339.20      358.62      6.07 o
  -2  -7   5      293.71      305.36      5.37 o
  -1  -7   5       95.00       99.11      2.71 o
   0  -7   5      196.52      190.45      3.91 o
   1  -7   5      315.51      329.74      5.85 o
   2  -7   5      218.20      205.52      4.14 o
   3  -7   5       68.23       55.98      2.37 o
   4  -7   5       15.24       15.93      1.40 o
   5  -7   5      125.67      113.19      3.16 o
   6  -7   5        0.31       -0.27      0.92 o
   7  -7   5      100.55       88.93      7.32 o
   8  -7   5       28.49       18.07      3.19 o
   9  -7   5        3.95        1.17      3.14 o
  10  -7   5        7.98        6.04      2.81 o
 -10  -6   5        8.46       10.15      3.12 o
  -9  -6   5       31.36       20.69      3.66 o
  -8  -6   5       31.59       33.01      7.11 o
  -7  -6   5      100.66       98.02      3.89 o
  -6  -6   5      137.84      123.38      3.37 o
  -5  -6   5      445.09      470.52      7.47 o
  -4  -6   5      202.95      212.76      4.74 o
  -3  -6   5      292.75      280.69      4.58 o
  -2  -6   5      216.36      214.25      5.63 o
  -1  -6   5      130.43      125.29      2.90 o
   0  -6   5      553.13      540.02      7.74 o
   1  -6   5      150.95      134.02      3.00 o
   2  -6   5      409.46      396.78      6.62 o
   3  -6   5       25.64       18.34      1.36 o
   4  -6   5       69.98       70.14      2.29 o
   5  -6   5        0.55        0.87      0.90 o
   6  -6   5       25.40       24.30      2.20 o
   7  -6   5        3.85        2.86      1.16 o
   8  -6   5       52.99       51.19      4.83 o
   9  -6   5       73.66       67.74      5.74 o
  10  -6   5      394.73      354.69     12.58 o
 -11  -5   5        9.45        7.56      3.65 o
 -10  -5   5      119.37      118.93      6.76 o
  -9  -5   5        0.05        1.61      2.14 o
  -8  -5   5        4.99        1.09      1.59 o
  -7  -5   5      668.55      665.80      9.91 o
  -6  -5   5      210.99      209.85      4.38 o
  -5  -5   5      286.27      277.10      5.02 o
  -4  -5   5       36.29       31.73      1.69 o
  -3  -5   5      662.30      664.54      9.11 o
  -2  -5   5       39.67       30.64      1.42 o
  -1  -5   5       48.20       31.67      1.41 o
   0  -5   5      175.67      177.89      3.13 o
   1  -5   5       95.93       86.66      2.04 o
   2  -5   5       46.49       52.59      1.66 o
   3  -5   5      241.76      232.99      3.89 o
   4  -5   5        3.58        1.14      0.85 o
   5  -5   5        0.23       -0.37      0.71 o
   6  -5   5       16.27       20.26      1.57 o
   7  -5   5      219.55      200.20      4.41 o
   8  -5   5       29.84       24.32      2.41 o
   9  -5   5       21.84       27.65      3.78 o
  10  -5   5       60.00       76.40      6.19 o
  11  -5   5       28.12       12.05      4.93 o
 -11  -4   5       11.09       10.38      4.24 o
 -10  -4   5        7.33       10.95      3.01 o
  -9  -4   5        0.58        2.46      2.00 o
  -8  -4   5        1.89       -1.13      1.16 o
  -7  -4   5      219.34      213.88      4.45 o
  -6  -4   5        2.97        1.19      0.79 o
  -5  -4   5       53.34       57.08      2.09 o
  -4  -4   5       59.88       66.69      2.44 o
  -3  -4   5      260.73      289.50      4.70 o
  -2  -4   5        0.52        2.11      0.60 o
  -1  -4   5       63.28       56.91      1.72 o
   0  -4   5      352.59      415.28      5.92 o
   1  -4   5        0.15        0.44      0.40 o
   2  -4   5       28.54       19.89      1.20 o
   3  -4   5      147.42      158.45      3.17 o
   4  -4   5       18.13       21.42      1.38 o
   5  -4   5      128.50      162.69      3.29 o
   6  -4   5      287.89      283.68      5.86 o
   7  -4   5       54.27       60.55      2.59 o
   8  -4   5      121.24      116.27      3.73 o
   9  -4   5        0.74       -1.35      1.76 o
  10  -4   5       12.67        9.83      4.69 o
  11  -4   5        5.11        7.71      4.22 o
 -12  -3   5        0.01       -0.45      3.44 o
 -11  -3   5       68.50       81.61      9.15 o
 -10  -3   5       34.41       35.72      4.16 o
  -9  -3   5       78.73       92.55      3.79 o
  -8  -3   5       26.03       23.15      1.96 o
  -7  -3   5       21.53       30.26      3.12 o
  -6  -3   5       91.25       88.11      2.51 o
  -5  -3   5      741.01      739.80      9.90 o
  -4  -3   5      650.95      591.30      7.44 o
  -3  -3   5       47.48       31.90      1.31 o
  -2  -3   5       10.34       18.70      0.99 o
  -1  -3   5     1169.00     1201.53     15.95 o
   0  -3   5       35.64       70.09      2.35 o
   1  -3   5        4.88        4.28      0.60 o
   2  -3   5       20.78       55.16      1.97 o
   3  -3   5        0.10        0.57      0.53 o
   4  -3   5      761.77      763.92     11.45 o
   5  -3   5      346.66      314.52      4.82 o
   6  -3   5        5.12        7.15      1.27 o
   7  -3   5      379.35      378.99      6.87 o
   8  -3   5        0.49       -0.08      1.05 o
   9  -3   5      117.71      107.66      4.84 o
  10  -3   5       23.13       28.35      5.51 o
  11  -3   5        5.60        7.25      4.37 o
 -12  -2   5       12.71       13.30      4.80 o
 -11  -2   5       34.43       33.60      6.16 o
 -10  -2   5        1.81        0.93      1.52 o
  -9  -2   5        5.18        8.77      1.88 o
  -8  -2   5       49.15       52.31      2.40 o
  -7  -2   5       11.36       12.28      1.13 o
  -6  -2   5        3.80        2.83      0.71 o
  -5  -2   5      781.02      825.59      9.85 o
  -4  -2   5     3429.50     3686.23     38.34 o
  -3  -2   5       41.56       26.68      1.13 o
  -2  -2   5      732.06      699.68      8.05 o
  -1  -2   5      439.28      426.00      5.19 o
   0  -2   5      194.73      142.58      2.28 o
   1  -2   5      840.27      780.50      8.83 o
   2  -2   5      376.43      325.91      4.69 o
   3  -2   5        8.41        3.49      0.60 o
   4  -2   5        6.12       13.05      0.95 o
   5  -2   5      389.51      372.32      4.98 o
   6  -2   5       36.54       32.37      1.51 o
   7  -2   5      177.21      204.48      4.24 o
   8  -2   5      220.80      228.81      5.94 o
   9  -2   5        0.50        0.05      1.50 o
  10  -2   5       13.34       16.70      4.71 o
  11  -2   5       59.63       74.67      8.72 o
 -12  -1   5       15.32       13.41      4.78 o
 -11  -1   5        7.63        7.56      3.64 o
 -10  -1   5       20.84       19.11      2.48 o
  -9  -1   5        2.13        1.70      1.29 o
  -8  -1   5        3.33        2.17      0.85 o
  -7  -1   5     1935.50     1924.96     21.32 o
  -6  -1   5      164.81      179.77      3.22 o
  -5  -1   5      207.11      214.37      3.42 o
  -4  -1   5      542.38      610.29      7.30 o
  -3  -1   5      622.18      724.25      8.89 o
  -2  -1   5      376.88      443.05      5.26 o
  -1  -1   5      374.90      342.02      4.14 o
   0  -1   5        0.93       -0.36      0.36 o
   1  -1   5       13.04        4.35      0.67 o
   2  -1   5      180.46      193.55      3.05 o
   3  -1   5      535.00      539.19      6.11 o
   4  -1   5      258.36      257.17      4.65 o
   5  -1   5       51.02       40.39      1.61 o
   6  -1   5       45.54       55.00      1.97 o
   7  -1   5     1069.80     1046.70     15.09 o
   8  -1   5        7.17        4.48      1.43 o
   9  -1   5      100.24      108.85      5.90 o
  10  -1   5        1.53        0.50      2.99 o
  11  -1   5       16.16       13.35      4.59 o
 -12   0   5        5.86        4.00      3.83 o
 -11   0   5      118.57      121.92      9.30 o
 -10   0   5        1.89        3.37      1.94 o
  -9   0   5        0.38       -0.76      1.08 o
  -8   0   5      192.57      189.72      4.36 o
  -7   0   5       21.33       21.68      1.31 o
  -6   0   5        0.41        0.62      0.51 o
  -5   0   5      989.33     1060.22     11.15 o
  -4   0   5      167.60      155.68      2.83 o
  -3   0   5      138.54      135.53      2.81 o
  -2   0   5        7.85       13.15      0.65 o
  -1   0   5        0.22       -0.25      0.25 o
   0   0   5     1216.89     1278.43     13.27 o
   1   0   5       54.60       54.92      1.08 o
   2   0   5     1394.91     1424.94     15.11 o
   3   0   5     3501.69     3495.26     38.94 o
   4   0   5      728.41      788.61     10.32 o
   5   0   5      173.40      156.10      2.89 o
   6   0   5        3.82        3.09      0.78 o
   7   0   5      111.97       92.08      2.93 o
   8   0   5       97.17       87.66      4.00 o
   9   0   5       11.96       25.92      4.56 o
  10   0   5        9.73        7.62      4.03 o
  11   0   5       61.57       81.56      9.13 o
 -12   1   5      125.57      117.19      9.54 o
 -11   1   5      176.26      170.89      7.72 o
 -10   1   5        9.22        9.01      2.47 o
  -9   1   5        1.54        4.01      1.32 o
  -8   1   5       72.80       66.91      2.51 o
  -7   1   5       48.14       57.20      1.85 o
  -6   1   5       10.71        8.28      0.95 o
  -5   1   5      189.14      189.59      3.19 o
  -4   1   5      252.05      235.34      3.21 o
  -3   1   5       20.19       18.38      0.66 o
  -2   1   5     1291.73     1254.03     15.43 o
  -1   1   5      143.51      129.88      2.49 o
   0   1   5      339.17      432.35      6.22 o
   1   1   5     2038.21     2171.67     26.41 o
   2   1   5      804.98      789.53      8.63 o
   3   1   5      565.00      618.05      7.18 o
   4   1   5      117.05      121.90      2.45 o
   5   1   5        1.88        0.47      0.57 o
   6   1   5      177.65      195.72      3.84 o
   7   1   5      382.47      427.29      7.46 o
   8   1   5        1.83        0.42      1.63 o
   9   1   5       16.42       26.03      3.48 o
  10   1   5       41.05       34.49      4.16 o
  11   1   5        3.69       13.09      4.78 o
 -12   2   5        0.28       -2.69      2.69 o
 -11   2   5        1.27        3.33      2.21 o
 -10   2   5       35.49       34.19      3.79 o
  -9   2   5        5.60        5.53      1.68 o
  -8   2   5      342.56      296.33      5.75 o
  -7   2   5        6.78        5.79      0.88 o
  -6   2   5        4.52        2.66      0.58 o
  -5   2   5        2.09        1.22      0.46 o
  -4   2   5        0.59       -0.18      0.35 o
  -3   2   5      205.12      211.51      3.21 o
  -2   2   5      559.76      699.49      9.74 o
   1   2   5        6.65        1.93      0.38 o
   2   2   5        7.26       12.32      1.10 o
   3   2   5       12.96       16.75      0.76 o
   4   2   5        6.90       16.74      0.87 o
   5   2   5       95.31       99.96      3.33 o
   6   2   5        0.59        0.40      0.76 o
   7   2   5       42.58       36.99      2.99 o
   8   2   5       28.32       23.92      3.19 o
   9   2   5       55.79       35.64      3.98 o
  10   2   5        4.05       -1.28      2.01 o
 -12   3   5       45.83       52.24      7.32 o
 -11   3   5       13.74        7.49      2.43 o
 -10   3   5       29.54       26.71      3.37 o
  -9   3   5      148.18      147.99      5.14 o
  -8   3   5       50.19       41.61      2.13 o
  -7   3   5      527.61      528.50      8.16 o
  -6   3   5        4.06        8.09      0.84 o
  -5   3   5        9.14       11.63      0.72 o
  -4   3   5      350.39      361.21      4.83 o
  -3   3   5       87.63       77.90      1.76 o
  -2   3   5       15.68       13.79      0.89 o
   0   3   5       13.08       22.43      1.38 o
   1   3   5      545.62      491.25      7.24 o
   2   3   5     1092.77     1117.11     14.21 o
   3   3   5       29.17       36.56      1.06 o
   4   3   5       53.81       47.60      1.77 o
   5   3   5      200.83      198.23      3.67 o
   6   3   5      119.31      105.45      3.61 o
   7   3   5      116.48      117.16      4.47 o
   8   3   5       33.02       34.53      5.23 o
   9   3   5       43.79       51.04      4.71 o
  10   3   5       48.91       50.42      5.07 o
 -12   4   5        6.77       15.13      4.63 o
 -11   4   5      181.96      190.08     14.95 o
 -10   4   5       18.69       24.04      3.36 o
  -9   4   5       27.46       26.06      3.14 o
  -8   4   5      120.48      127.43      3.68 o
  -7   4   5        0.09        0.46      0.68 o
  -6   4   5       26.63       33.08      1.40 o
  -5   4   5      143.61      153.28      2.46 o
  -4   4   5      169.59      180.09      3.08 o
  -3   4   5      291.20      256.32      4.25 o
  -2   4   5       35.40       31.86      1.33 o
  -1   4   5      260.77      240.59      5.21 o
   0   4   5      938.16      936.99     12.99 o
   1   4   5        0.02        0.73      0.47 o
   2   4   5        9.59       17.16      1.11 o
   3   4   5       72.20       75.03      1.67 o
   4   4   5       41.55       50.30      1.59 o
   5   4   5      528.63      508.49     11.19 o
   6   4   5        1.13        4.41      1.01 o
   7   4   5       46.23       37.61      2.95 o
   8   4   5       22.01       17.94      2.96 o
   9   4   5       27.75       26.84      3.72 o
 -11   5   5        0.30        0.73      2.08 o
 -10   5   5       17.68       26.15      3.47 o
  -9   5   5        3.71        4.27      1.89 o
  -8   5   5        1.72       -0.66      1.16 o
  -7   5   5       52.91       55.35      2.10 o
  -6   5   5       96.30       93.62      2.02 o
  -5   5   5      169.81      157.93      3.12 o
  -4   5   5      413.24      412.46      9.22 o
  -3   5   5      236.09      263.74      4.48 o
  -2   5   5        0.55        0.74      0.47 o
  -1   5   5       51.71       68.97      1.98 o
   0   5   5      715.37      735.41     10.60 o
   1   5   5        2.35        3.27      0.69 o
   2   5   5       41.62       37.77      1.58 o
   3   5   5       28.59       40.41      1.93 o
   4   5   5      282.78      298.67      5.90 o
   5   5   5       10.82       11.82      1.66 o
   6   5   5        0.94        1.40      1.29 o
   7   5   5      177.45      171.99      6.15 o
   8   5   5        0.53        0.31      1.66 o
   9   5   5        5.67        5.34      6.87 o
 -11   6   5       98.06      106.80      6.16 o
 -10   6   5       26.65       26.48      3.48 o
  -9   6   5       31.98       34.19      3.57 o
  -8   6   5       24.02       25.59      2.10 o
  -7   6   5       17.73       17.22      1.68 o
  -6   6   5      205.28      212.81      5.45 o
  -5   6   5      390.81      424.93     10.05 o
  -4   6   5      544.99      518.97      8.34 o
  -3   6   5        3.65        2.65      0.69 o
  -2   6   5      684.96      655.77      9.77 o
  -1   6   5     1340.87     1358.13     20.30 o
   0   6   5       57.00       53.55      1.69 o
   1   6   5       17.04       15.08      1.11 o
   2   6   5       23.41       27.37      1.55 o
   3   6   5      156.31      151.35      3.67 o
   4   6   5       37.91       37.92      2.48 o
   5   6   5        3.06        4.66      1.41 o
   6   6   5      106.52      107.04      7.22 o
   7   6   5        9.80        5.42      4.78 o
   8   6   5       66.18       61.81      4.23 o
 -10   7   5       16.86       29.04      3.67 o
  -9   7   5       74.84       84.71      5.16 o
  -8   7   5        5.40       11.87      2.28 o
  -7   7   5        7.88       10.28      1.67 o
  -6   7   5       83.77       69.35      3.02 o
  -5   7   5       83.92       88.17      2.89 o
  -4   7   5       53.87       59.85      2.20 o
  -3   7   5       23.43       23.03      1.49 o
  -2   7   5      304.93      295.54      7.20 o
  -1   7   5       48.74       37.98      1.82 o
   0   7   5      298.77      288.32      5.16 o
   1   7   5      174.72      174.28      3.77 o
   2   7   5       84.41       85.37      2.62 o
   3   7   5       34.45       33.17      2.29 o
   4   7   5      157.85      166.91      5.00 o
   5   7   5       67.14       63.25      4.09 o
   6   7   5        2.75        6.13      2.15 o
   7   7   5        1.52        0.09      2.60 o
  -9   8   5       17.92       23.81      4.43 o
  -8   8   5      147.61      145.19      6.19 o
  -7   8   5        0.71        2.28      1.67 o
  -6   8   5       64.09       50.91      3.00 o
  -5   8   5       74.60       77.30      3.11 o
  -4   8   5        4.61        4.50      1.15 o
  -3   8   5      155.72      151.21      3.51 o
  -2   8   5       10.40        8.54      1.06 o
  -1   8   5       62.64       62.29      2.09 o
   0   8   5        2.85        2.24      0.82 o
   1   8   5        7.98       10.50      1.38 o
   2   8   5        0.67        1.03      1.08 o
   3   8   5      146.39      127.62      4.23 o
   4   8   5       67.32       61.61      8.80 o
   5   8   5        7.07        7.29      2.18 o
   6   8   5       64.61       67.92      6.97 o
  -8   9   5       27.86       18.08      4.05 o
  -7   9   5       28.41       33.28      4.76 o
  -6   9   5      161.85      179.22      6.56 o
  -5   9   5       68.97       65.89      5.03 o
  -4   9   5       81.97       86.90      3.33 o
  -3   9   5       80.20       87.31      3.31 o
  -2   9   5       98.90       93.19      5.02 o
  -1   9   5      199.84      171.20      4.62 o
   0   9   5       53.16       55.15      2.62 o
   1   9   5        9.39        5.98      1.44 o
   2   9   5      101.30      109.10      3.90 o
   3   9   5        6.01       11.13      3.04 o
   4   9   5       43.49       50.95      5.62 o
  -6  10   5       17.57       25.03      4.11 o
  -5  10   5       10.96       10.81      3.01 o
  -4  10   5        4.95        9.34      2.71 o
  -3  10   5      123.15      129.22      5.07 o
  -2  10   5       98.70      104.80      4.51 o
  -1  10   5        5.48       10.39      2.92 o
   0  10   5        2.20       -0.34      1.89 o
   1  10   5        0.46        1.83      2.20 o
   2  10   5        1.80        0.93      2.24 o
  -2  11   5        1.98        1.57      2.26 o
  -3 -12   6       79.02       72.95      9.21 o
  -2 -12   6       30.12       28.46      6.20 o
  -1 -12   6       73.73       72.69      8.85 o
   0 -12   6        0.01       -2.97      2.97 o
   1 -12   6       33.84       31.13      6.18 o
   2 -12   6       39.13       54.42      7.81 o
   3 -12   6       97.84      110.13     10.76 o
   4 -12   6        4.50        8.33      4.46 o
  -5 -11   6       12.83        8.40      4.59 o
  -4 -11   6       14.96       11.39      4.61 o
  -3 -11   6      159.19      177.46     11.95 o
  -2 -11   6        0.27        2.41      3.40 o
  -1 -11   6       11.67       12.43      3.50 o
   0 -11   6       65.33       98.11      6.23 o
   1 -11   6       22.14       22.65      3.66 o
   2 -11   6      198.22      222.15      9.11 o
   3 -11   6       15.57       19.47      5.22 o
   4 -11   6        0.01        0.02      3.29 o
   5 -11   6        0.02       -0.88      3.42 o
   6 -11   6       17.54       15.05      5.17 o
  -7 -10   6       65.63       74.87      9.39 o
  -6 -10   6       10.02        5.17      4.00 o
  -5 -10   6       38.65       44.10      4.82 o
  -4 -10   6        1.80        3.34      2.25 o
  -3 -10   6        5.48        4.10      2.28 o
  -2 -10   6       18.61       18.14      4.80 o
  -1 -10   6        0.80        3.90      2.99 o
   0 -10   6        3.78        2.52      2.04 o
   1 -10   6       20.26       23.06      4.00 o
   2 -10   6        6.17        4.61      2.32 o
   3 -10   6       23.58       21.71      3.40 o
   4 -10   6        0.71       -0.38      2.04 o
   5 -10   6       47.55       51.71      8.73 o
   6 -10   6      397.31      409.24     13.48 o
   7 -10   6       26.84       35.00      6.37 o
  -8  -9   6        9.88       11.28      4.56 o
  -7  -9   6       36.21       40.61      4.75 o
  -6  -9   6       71.63       65.86      5.58 o
  -5  -9   6        3.73        1.31      1.88 o
  -4  -9   6      156.65      152.41     12.36 o
  -3  -9   6       50.18       48.11      3.61 o
  -2  -9   6        6.34        5.88      2.06 o
  -1  -9   6        5.41        2.97      1.28 o
   0  -9   6      728.80      794.27     12.54 o
   1  -9   6        0.05       -0.04      1.08 o
   2  -9   6      287.99      277.95      6.04 o
   3  -9   6        0.30        1.79      1.26 o
   4  -9   6       18.92       20.96      3.29 o
   5  -9   6      145.99      153.05      7.19 o
   6  -9   6        3.36        0.98      2.28 o
   7  -9   6        3.01        3.03      2.33 o
   8  -9   6        1.83        0.89      2.43 o
  -9  -8   6       49.80       48.73      5.34 o
  -8  -8   6       14.72       12.96      3.26 o
  -7  -8   6       51.60       52.86      5.06 o
  -6  -8   6       17.11       17.16      3.12 o
  -5  -8   6       33.05       32.13      3.77 o
  -4  -8   6       12.51        9.50      1.67 o
  -3  -8   6       41.88       47.54      2.23 o
  -2  -8   6       33.00       30.61      1.97 o
  -1  -8   6     1268.92     1288.00     16.65 o
   0  -8   6      540.82      549.45      8.47 o
   1  -8   6     2318.64     2350.70     32.22 o
   2  -8   6       60.75       64.95      2.70 o
   3  -8   6        1.88        1.50      0.94 o
   4  -8   6        1.35        1.09      0.91 o
   5  -8   6       14.12        9.10      1.76 o
   6  -8   6       43.05       38.91      4.12 o
   7  -8   6        0.64       -1.90      1.90 o
   8  -8   6       20.01       16.86      3.42 o
   9  -8   6       69.82       61.73     11.82 o
  -9  -7   6       33.44       38.46      5.30 o
  -8  -7   6        6.25        2.25      2.79 o
  -7  -7   6       27.72       30.25      5.16 o
  -6  -7   6        1.92        1.55      1.52 o
  -5  -7   6        0.07        0.43      0.90 o
  -4  -7   6      158.80      134.92      3.87 o
  -3  -7   6       15.01       13.38      1.24 o
  -2  -7   6        1.25        2.77      0.92 o
  -1  -7   6      116.05      115.91      3.13 o
   0  -7   6       70.38       63.56      2.39 o
   1  -7   6       79.09       90.13      2.64 o
   2  -7   6        3.00        3.88      0.96 o
   3  -7   6       12.39       13.05      1.32 o
   4  -7   6       43.22       36.03      2.03 o
   5  -7   6       97.84       81.80      3.34 o
   6  -7   6       11.16       14.55      1.96 o
   7  -7   6       49.29       46.36      4.48 o
   8  -7   6       32.33       38.17      4.56 o
   9  -7   6       49.22       59.24      5.88 o
  10  -7   6        0.02        2.65      3.75 o
 -10  -6   6       85.60       96.16      7.22 o
  -9  -6   6        0.05        3.43      3.36 o
  -8  -6   6       12.09        4.55      2.40 o
  -7  -6   6       10.03       10.90      2.49 o
  -6  -6   6       17.32       18.93      1.87 o
  -5  -6   6      664.84      641.51      9.46 o
  -4  -6   6       10.30        9.25      1.41 o
  -3  -6   6      195.74      179.47      3.52 o
  -2  -6   6      107.60      105.98      2.84 o
  -1  -6   6       68.90       60.45      2.11 o
   0  -6   6      426.27      407.82      6.34 o
   1  -6   6        4.78        4.73      0.87 o
   2  -6   6       92.39       91.02      2.54 o
   3  -6   6       50.20       54.64      3.00 o
   4  -6   6      125.91      150.84      3.53 o
   5  -6   6       38.60       44.40      2.73 o
   6  -6   6       91.76       57.35      2.91 o
   7  -6   6      193.46      172.80      5.26 o
   8  -6   6       43.21       45.49      4.66 o
   9  -6   6        0.70       -2.01      2.01 o
  10  -6   6        0.46        3.42      3.59 o
 -11  -5   6       17.97       18.90      5.55 o
 -10  -5   6       30.53       28.61      4.15 o
  -9  -5   6       24.49       26.16      3.78 o
  -8  -5   6       54.13       55.23      3.38 o
  -7  -5   6        5.53        6.54      1.40 o
  -6  -5   6       66.78       76.75      2.95 o
  -5  -5   6      150.76      132.41      3.24 o
  -4  -5   6       62.94       66.56      2.20 o
  -3  -5   6      120.73      109.94      2.53 o
  -2  -5   6      170.65      150.13      3.19 o
  -1  -5   6      350.91      414.99      6.26 o
   0  -5   6      968.20      964.57     12.31 o
   1  -5   6      343.19      311.44      5.08 o
   2  -5   6       85.48       92.66      2.45 o
   3  -5   6       14.12       12.79      1.16 o
   4  -5   6       98.52      115.29      3.50 o
   5  -5   6      655.50      598.66     13.31 o
   6  -5   6      272.68      248.49      4.95 o
   7  -5   6      160.59      135.29      4.47 o
   8  -5   6       65.57       69.22      5.40 o
   9  -5   6        2.45       -1.66      2.00 o
  10  -5   6       13.97       17.33      4.86 o
 -11  -4   6       24.31       17.18      5.06 o
 -10  -4   6       13.39       15.49      3.31 o
  -9  -4   6        8.90        7.47      3.48 o
  -8  -4   6        5.87        1.82      1.33 o
  -7  -4   6        9.64        5.71      1.72 o
  -6  -4   6       36.98       33.04      2.05 o
  -5  -4   6       17.79       17.46      1.37 o
  -4  -4   6       61.26       58.05      1.85 o
  -3  -4   6       61.61       65.98      1.72 o
  -2  -4   6      287.42      269.33      4.10 o
  -1  -4   6     2118.01     2220.54     23.79 o
   0  -4   6     1108.53     1088.30     14.03 o
   1  -4   6       37.72       22.83      1.18 o
   2  -4   6        0.01        0.96      0.54 o
   3  -4   6       42.30       29.64      1.42 o
   4  -4   6       26.45       20.24      1.26 o
   5  -4   6       46.41       65.33      2.11 o
   6  -4   6       34.00       36.71      2.02 o
   7  -4   6        6.57        9.34      1.31 o
   8  -4   6        0.94        1.95      1.56 o
   9  -4   6       33.05       35.79      4.16 o
  10  -4   6       44.47       43.22      6.80 o
  11  -4   6        0.67       -3.08      3.08 o
 -11  -3   6       32.50       31.26      6.05 o
 -10  -3   6        0.34       -0.30      3.01 o
  -9  -3   6        8.47        8.10      2.12 o
  -8  -3   6        1.67        3.21      1.29 o
  -7  -3   6      716.17      698.69      9.96 o
  -6  -3   6      463.65      435.00      6.25 o
  -5  -3   6      182.49      199.37      3.53 o
  -4  -3   6       28.97       37.91      1.54 o
  -3  -3   6      262.47      254.44      3.86 o
  -2  -3   6       36.55       27.47      1.21 o
  -1  -3   6      298.37      254.92      3.71 o
   0  -3   6      408.34      445.97      5.70 o
   1  -3   6      117.79       81.99      1.82 o
   2  -3   6       40.15       28.07      1.25 o
   3  -3   6       60.30       59.63      1.68 o
   4  -3   6       14.39       22.87      1.29 o
   5  -3   6        9.92        9.40      1.00 o
   6  -3   6        9.05        9.40      1.06 o
   7  -3   6        3.77        2.01      1.29 o
   8  -3   6       40.31       36.59      3.19 o
   9  -3   6       25.46       23.69      3.53 o
  10  -3   6        4.10        3.16      3.51 o
  11  -3   6      121.84      142.48     10.85 o
 -12  -2   6       48.91       42.60      7.04 o
 -11  -2   6        0.71       -1.83      2.95 o
 -10  -2   6        5.87        7.95      2.53 o
  -9  -2   6       18.97       19.81      2.45 o
  -8  -2   6      403.87      434.14      8.77 o
  -7  -2   6     3291.30     3236.78     37.41 o
  -6  -2   6      721.75      740.71      9.25 o
  -5  -2   6      164.88      180.86      3.19 o
  -4  -2   6      223.48      238.33      3.66 o
  -3  -2   6      444.84      488.34      6.10 o
  -2  -2   6      578.34      600.88      7.67 o
  -1  -2   6        2.75        2.23      0.56 o
   0  -2   6        9.38       20.60      1.02 o
   1  -2   6      235.84      285.41      4.19 o
   2  -2   6       43.78       48.24      1.37 o
   3  -2   6      163.34      181.53      3.02 o
   4  -2   6     1834.63     1855.56     20.24 o
   5  -2   6      186.78      197.65      3.30 o
   6  -2   6       14.72       12.30      1.26 o
   7  -2   6      255.91      265.74      6.38 o
   8  -2   6      153.94      153.35      5.50 o
   9  -2   6       15.47       17.10      3.16 o
  10  -2   6        1.11       -2.15      3.06 o
  11  -2   6       18.31       15.11      4.97 o
 -12  -1   6       52.57       50.18      7.32 o
 -11  -1   6       36.17       52.87      7.13 o
 -10  -1   6       38.81       36.61      4.06 o
  -9  -1   6       63.63       73.92      5.93 o
  -8  -1   6      135.27      140.03      3.42 o
  -7  -1   6     1072.13     1099.97     13.02 o
  -6  -1   6      200.82      200.55      3.48 o
  -5  -1   6        0.29        0.29      0.52 o
  -4  -1   6      215.68      206.20      3.42 o
  -3  -1   6      174.26      168.96      2.61 o
  -2  -1   6       48.33       65.02      1.37 o
  -1  -1   6       26.60       22.31      0.86 o
   0  -1   6      123.17      111.16      1.82 o
   1  -1   6      130.27      125.92      2.06 o
   2  -1   6       30.12       26.25      1.06 o
   3  -1   6      119.23      136.33      2.41 o
   4  -1   6     1462.88     1500.98     16.55 o
   5  -1   6     2520.32     2676.86     28.62 o
   6  -1   6       56.98       55.64      2.39 o
   7  -1   6      349.12      384.10      7.96 o
   8  -1   6       90.21       88.16      5.14 o
   9  -1   6       24.41       18.56      3.19 o
  10  -1   6       16.65       21.81      4.86 o
 -12   0   6      154.35      163.49     11.45 o
 -11   0   6        4.10        1.96      2.24 o
 -10   0   6       11.49        3.60      4.71 o
  -9   0   6       44.74       39.87      3.86 o
  -8   0   6      677.20      690.70     10.68 o
  -7   0   6      198.21      194.04      3.80 o
  -6   0   6       95.92       98.22      2.04 o
  -5   0   6       87.21       80.71      1.79 o
  -4   0   6       87.07       99.80      1.73 o
  -3   0   6       29.69       46.21      1.10 o
  -2   0   6      133.35      156.05      2.14 o
  -1   0   6        2.86        2.07      0.44 o
   0   0   6      125.25      142.37      2.42 o
   1   0   6     1073.72     1121.07     11.91 o
   2   0   6       47.44       29.06      0.96 o
   3   0   6       73.32       96.07      1.90 o
   4   0   6       13.30        6.80      0.80 o
   5   0   6      817.51      900.69     11.56 o
   6   0   6      157.76      161.55      3.79 o
   7   0   6       10.12       17.85      1.86 o
   8   0   6       33.05       28.00      3.53 o
   9   0   6       18.98        9.75      2.65 o
  10   0   6       61.98       56.27      7.45 o
 -12   1   6        4.64        5.88      3.55 o
 -11   1   6       76.05       83.75      6.01 o
 -10   1   6        6.00        2.69      2.06 o
  -9   1   6       23.77       22.15      3.94 o
  -8   1   6      332.68      306.17      6.65 o
  -7   1   6       51.15       45.66      2.36 o
  -6   1   6       79.20       82.14      2.30 o
  -5   1   6       51.95       53.86      1.40 o
  -4   1   6       53.66       63.52      1.34 o
  -3   1   6      523.56      481.96      6.58 o
  -2   1   6     2783.44     2868.28     34.63 o
  -1   1   6       57.39       71.49      1.49 o
   0   1   6     1936.92     1909.65     25.95 o
   1   1   6        6.35        3.33      0.48 o
   2   1   6      330.30      283.89      3.53 o
   3   1   6      498.25      482.63      5.83 o
   4   1   6      134.15      111.82      2.39 o
   5   1   6      191.69      154.68      3.42 o
   6   1   6        3.82        3.30      0.90 o
   7   1   6      100.56       79.46      3.66 o
   8   1   6      124.23      112.01      5.67 o
   9   1   6       25.95       29.55      3.76 o
  10   1   6       18.76       14.80      5.50 o
 -12   2   6        0.76       -2.52      2.82 o
 -11   2   6        1.61        4.20      2.24 o
 -10   2   6       74.65       73.62      5.31 o
  -9   2   6        5.47        2.20      1.41 o
  -8   2   6        2.72        6.61      1.23 o
  -7   2   6      337.05      351.58      9.62 o
  -6   2   6       31.73       33.98      1.47 o
  -5   2   6       18.70       17.41      0.85 o
  -4   2   6      192.83      179.40      3.08 o
  -3   2   6       50.06       64.19      1.59 o
  -2   2   6      197.24      166.87      3.37 o
   0   2   6      112.54       88.04      3.15 o
   1   2   6       88.87       88.24      1.87 o
   2   2   6        0.28        1.56      0.54 o
   3   2   6       40.98       41.77      1.10 o
   4   2   6      431.57      444.84      6.17 o
   5   2   6       52.83       75.76      2.73 o
   6   2   6       33.73       31.77      2.67 o
   7   2   6      186.09      221.41      6.42 o
   8   2   6      231.19      236.48      8.69 o
   9   2   6        0.02       -1.20      1.84 o
  10   2   6       39.90       39.36      4.56 o
 -12   3   6        6.45        6.95      2.79 o
 -11   3   6        0.05       -0.01      1.92 o
 -10   3   6       29.33       24.07      3.37 o
  -9   3   6      199.79      198.26     13.60 o
  -8   3   6       87.56       76.24      2.82 o
  -7   3   6      135.03      128.88      3.07 o
  -6   3   6       22.14       21.38      1.15 o
  -5   3   6       13.48       11.80      0.94 o
  -4   3   6        1.99        0.05      0.51 o
  -3   3   6      722.35      790.32     11.21 o
   1   3   6       20.74       18.11      0.86 o
   2   3   6       50.95       50.89      1.76 o
   3   3   6       36.94       32.55      1.27 o
   4   3   6        0.16        1.94      0.58 o
   5   3   6      126.29      105.77      4.11 o
   6   3   6       23.55       22.34      1.90 o
   7   3   6        3.05        3.69      1.84 o
   8   3   6        2.90        2.89      2.02 o
   9   3   6        2.33        2.79      2.31 o
 -11   4   6        6.05        3.52      2.21 o
 -10   4   6      172.55      173.68      8.60 o
  -9   4   6        0.37       -0.49      1.54 o
  -8   4   6       19.39       18.64      2.66 o
  -7   4   6       44.36       38.54      2.54 o
  -6   4   6       70.87       76.17      2.16 o
  -5   4   6      114.25      107.82      2.70 o
  -4   4   6      429.19      438.00      6.19 o
  -3   4   6      896.62      801.97     11.36 o
  -2   4   6      549.94      568.40     16.04 o
   0   4   6       10.64       11.74      1.89 o
   1   4   6      360.72      330.56      5.18 o
   2   4   6       63.30       54.67      2.03 o
   3   4   6      346.68      307.24      5.57 o
   4   4   6        1.05        0.77      0.79 o
   5   4   6       35.16       52.41      2.47 o
   6   4   6        0.88        0.49      1.18 o
   7   4   6      235.02      223.03      8.54 o
   8   4   6        1.45        3.26      2.03 o
   9   4   6       94.96       80.47      5.88 o
 -11   5   6        8.64       10.88      2.81 o
 -10   5   6        9.06       10.36      2.56 o
  -9   5   6        0.01        1.96      1.70 o
  -8   5   6       86.42       74.45      3.39 o
  -7   5   6        3.54        1.66      1.16 o
  -6   5   6        8.88        6.94      1.04 o
  -5   5   6      115.24      108.23      2.47 o
  -4   5   6        5.49        8.32      0.84 o
  -3   5   6        0.88        3.33      0.69 o
  -2   5   6      681.32      666.14     13.49 o
  -1   5   6     1101.06     1022.05     20.06 o
   0   5   6       32.32       25.03      1.94 o
   1   5   6       44.12       49.68      1.66 o
   2   5   6      166.84      151.71      3.32 o
   3   5   6       44.73       64.52      2.16 o
   4   5   6       11.55        8.00      1.35 o
   5   5   6       95.37      106.49      3.88 o
   6   5   6       58.51       62.52      3.82 o
   7   5   6        6.58        5.08      1.72 o
   8   5   6       31.76       29.09      3.66 o
 -10   6   6       28.60       26.31      3.38 o
  -9   6   6       13.91       22.64      2.97 o
  -8   6   6       14.80       17.39      2.53 o
  -7   6   6      242.95      242.89      5.38 o
  -6   6   6      126.01      136.66      4.79 o
  -5   6   6       14.84       10.08      1.26 o
  -4   6   6      428.10      451.96      7.29 o
  -3   6   6      574.73      544.08      8.23 o
  -2   6   6      238.93      238.73      4.62 o
  -1   6   6     1415.07     1353.65     26.72 o
   0   6   6        7.96       13.94      0.91 o
   1   6   6       46.82       53.49      1.80 o
   2   6   6       99.87      103.73      2.68 o
   3   6   6       23.46       21.22      1.52 o
   4   6   6       45.83       47.94      3.35 o
   5   6   6      114.59      105.27      3.99 o
   6   6   6        1.10        0.92      1.75 o
   7   6   6       16.09       11.69      3.53 o
  -9   7   6       20.53       33.26      4.91 o
  -8   7   6      113.45      125.34      6.19 o
  -7   7   6       14.86       18.11      2.00 o
  -6   7   6       77.66       88.05      3.44 o
  -5   7   6       50.02       53.85      2.06 o
  -4   7   6       63.61       70.47      2.14 o
  -3   7   6      209.64      225.94      4.16 o
  -2   7   6      108.91      110.06      2.42 o
  -1   7   6        6.11        5.16      0.74 o
   0   7   6      438.44      426.29      6.84 o
   1   7   6       92.04       95.55      2.49 o
   2   7   6        7.37        3.80      0.91 o
   3   7   6      115.90      137.24      6.39 o
   4   7   6        0.34        0.85      1.27 o
   5   7   6       22.46       22.80      2.90 o
   6   7   6       50.16       61.01      6.39 o
  -8   8   6      253.11      255.82     11.84 o
  -7   8   6        8.65        2.82      1.79 o
  -6   8   6        9.42       10.63      1.61 o
  -5   8   6      114.57      112.40      3.65 o
  -4   8   6        0.22       -0.93      0.93 o
  -3   8   6       79.08       69.88      2.12 o
  -2   8   6       15.90       21.53      1.29 o
  -1   8   6       77.18       77.98      2.17 o
   0   8   6      198.63      199.15      4.57 o
   1   8   6        1.48        3.38      1.13 o
   2   8   6       43.59       52.26      3.24 o
   3   8   6        2.04        2.39      1.26 o
   4   8   6      301.64      354.30     13.91 o
   5   8   6        6.23       14.64      3.47 o
  -7   9   6        0.00        0.04      2.32 o
  -6   9   6        0.14        0.04      2.02 o
  -5   9   6       22.08       22.12      2.41 o
  -4   9   6       22.03       21.19      1.85 o
  -3   9   6        3.48        2.89      1.08 o
  -2   9   6        3.23        6.27      1.44 o
  -1   9   6       75.63       83.52      3.43 o
   0   9   6       98.07       95.90      3.23 o
   1   9   6        0.74        1.71      1.35 o
   2   9   6       77.64       84.58      3.99 o
   3   9   6       25.49       15.15      3.21 o
  -5  10   6       25.66       28.03      3.77 o
  -4  10   6      211.48      230.44      9.49 o
  -3  10   6       16.57       20.97      2.34 o
  -2  10   6       13.38       14.34      2.46 o
  -1  10   6       60.40       48.70      8.41 o
   0  10   6       17.78       18.53      2.91 o
   1  10   6       99.95      100.33      5.79 o
  -2 -12   7        2.18        3.12      3.98 o
  -1 -12   7        2.94        0.84      4.00 o
   0 -12   7       14.20       11.52      5.02 o
   1 -12   7       13.58       15.80      5.38 o
   2 -12   7       61.63       75.19      9.02 o
   3 -12   7        6.71       10.66      4.35 o
  -5 -11   7        0.43        1.44      4.11 o
  -4 -11   7        1.13        3.29      3.64 o
  -3 -11   7        1.98       -0.49      2.19 o
  -2 -11   7        4.59        1.80      1.88 o
  -1 -11   7        5.89        7.04      2.95 o
   0 -11   7       26.24       20.61      3.50 o
   1 -11   7       22.08       31.57      4.17 o
   2 -11   7        1.10        2.87      2.43 o
   3 -11   7       14.95       16.87      3.43 o
   4 -11   7        0.01       -0.25      2.39 o
   5 -11   7        5.36        4.80      3.94 o
   6 -11   7      135.41      164.98     12.10 o
  -6 -10   7        0.85        0.22      3.49 o
  -5 -10   7       10.12       10.31      3.01 o
  -4 -10   7       19.65       17.71      3.48 o
  -3 -10   7        0.22       -0.30      2.21 o
  -2 -10   7       14.93       17.03      3.16 o
  -1 -10   7      173.73      184.25     10.52 o
   0 -10   7      342.83      379.75     12.35 o
   1 -10   7       95.97       92.70      5.95 o
   2 -10   7      316.79      327.97     23.31 o
   3 -10   7       27.55       28.34      5.46 o
   4 -10   7       60.26       64.31      7.57 o
   5 -10   7        1.75        4.13      2.50 o
   6 -10   7       55.44       56.42      5.51 o
   7 -10   7        7.52       17.87      3.69 o
  -7  -9   7        0.01        1.03      2.48 o
  -6  -9   7       25.92       17.41      5.89 o
  -5  -9   7       17.71       23.75      7.42 o
  -4  -9   7        0.61        2.10      2.19 o
  -3  -9   7       99.05      102.10      4.72 o
  -2  -9   7        0.08       -0.35      2.02 o
  -1  -9   7      345.39      344.53      7.96 o
   0  -9   7      288.66      304.51      7.29 o
   1  -9   7      165.23      171.78      5.15 o
   2  -9   7       25.11       26.53      3.43 o
   3  -9   7       15.06       15.78      2.92 o
   4  -9   7        7.51        9.74      2.59 o
   5  -9   7        3.46        1.53      2.02 o
   6  -9   7        1.91        1.40      2.21 o
   7  -9   7        0.01        7.86      2.80 o
   8  -9   7       22.15       19.61      3.87 o
  -8  -8   7        5.63        8.06      3.07 o
  -7  -8   7        0.05       -1.60      2.09 o
  -6  -8   7       37.30       40.42      4.99 o
  -5  -8   7        5.74        8.23      2.48 o
  -4  -8   7       26.18       27.30      2.83 o
  -3  -8   7      224.26      220.99      4.82 o
  -2  -8   7       22.91       14.72      1.57 o
  -1  -8   7     1324.27     1357.76     17.53 o
   0  -8   7      698.22      717.55     10.45 o
   1  -8   7       17.64       16.90      1.57 o
   2  -8   7       27.26       27.09      1.86 o
   3  -8   7       24.01       22.54      2.09 o
   4  -8   7       16.84       22.40      2.21 o
   5  -8   7        6.28       12.63      2.85 o
   6  -8   7       15.50       12.85      5.22 o
   7  -8   7        0.52        0.50      3.57 o
   8  -8   7       45.20       45.76      5.05 o
   9  -8   7        8.32       20.64      5.70 o
  -9  -7   7        1.70        2.32      3.55 o
  -8  -7   7       10.19        4.18      2.51 o
  -7  -7   7        9.57        8.71      3.20 o
  -6  -7   7       23.71       18.71      3.20 o
  -5  -7   7      396.82      381.21      8.40 o
  -4  -7   7       27.43       26.01      1.83 o
  -3  -7   7       89.59       88.15      2.58 o
  -2  -7   7      120.45      132.59      3.36 o
  -1  -7   7       94.31       92.79      2.75 o
   0  -7   7       15.88       11.96      1.26 o
   1  -7   7        7.19        5.34      1.03 o
   2  -7   7       86.53       81.49      2.61 o
   3  -7   7       31.47       33.42      2.00 o
   4  -7   7       83.81       70.00      2.78 o
   5  -7   7       51.20       47.88      3.48 o
   6  -7   7      204.36      186.37      9.37 o
   7  -7   7      237.83      224.60     14.25 o
   8  -7   7       39.71       35.16      5.82 o
   9  -7   7       61.06       67.59      8.46 o
 -10  -6   7        1.12       -2.86      2.86 o
  -9  -6   7        0.30        1.10      2.25 o
  -8  -6   7      134.43      118.36      6.54 o
  -7  -6   7      417.34      422.93     10.58 o
  -6  -6   7       17.81       19.84      1.89 o
  -5  -6   7        8.98        6.19      1.14 o
  -4  -6   7       90.40       92.32      2.76 o
  -3  -6   7      117.89      114.83      4.69 o
  -2  -6   7        7.07        5.51      1.24 o
  -1  -6   7      192.25      179.17      4.14 o
   0  -6   7       11.79        8.93      1.52 o
   1  -6   7      407.84      387.61      6.86 o
   2  -6   7      140.84      139.64      3.64 o
   3  -6   7       58.45       59.81      2.71 o
   4  -6   7       26.18       17.52      2.86 o
   5  -6   7      198.12      185.36      4.65 o
   6  -6   7       88.74       82.88      3.63 o
   7  -6   7      131.07      118.43      6.23 o
   8  -6   7        0.01       -0.48      2.07 o
   9  -6   7        0.43        1.59      3.59 o
  10  -6   7       18.74       14.92      5.27 o
 -10  -5   7       10.27       11.13      4.35 o
  -9  -5   7        0.09       -1.03      2.06 o
  -8  -5   7       36.40       31.76      3.10 o
  -7  -5   7       25.87       27.38      2.82 o
  -6  -5   7      201.31      199.24      4.78 o
  -5  -5   7        2.11        1.35      0.81 o
  -4  -5   7        1.16        1.53      0.74 o
  -3  -5   7      126.09      129.81      3.40 o
  -2  -5   7       31.26       28.83      1.46 o
  -1  -5   7       45.49       58.10      1.86 o
   0  -5   7       41.19       37.70      1.62 o
   1  -5   7       94.35       89.55      2.24 o
   2  -5   7       70.23       73.23      2.07 o
   3  -5   7      104.80      112.90      2.64 o
   4  -5   7      187.74      184.66      3.92 o
   5  -5   7      102.68       88.10      2.74 o
   6  -5   7       30.93       26.63      2.34 o
   7  -5   7       20.56       15.44      2.33 o
   8  -5   7       22.11       21.92      3.39 o
   9  -5   7       36.03       46.30      6.91 o
  10  -5   7        0.64        3.21      3.64 o
 -11  -4   7       16.45       12.66      4.67 o
 -10  -4   7        2.00        4.46      3.47 o
  -9  -4   7       60.20       70.52      8.01 o
  -8  -4   7       90.47       90.75      4.30 o
  -7  -4   7        1.14        0.50      1.11 o
  -6  -4   7      750.54      743.24     10.46 o
  -5  -4   7       88.27       86.82      2.39 o
  -4  -4   7        2.20        1.29      0.64 o
  -3  -4   7      510.64      559.41      6.96 o
  -2  -4   7      246.24      261.31      4.08 o
  -1  -4   7       10.22        3.72      0.69 o
   0  -4   7       83.38      111.60      2.35 o
   1  -4   7       38.00       34.07      1.47 o
   2  -4   7       85.72      104.04      2.35 o
   3  -4   7      291.25      274.42      4.38 o
   4  -4   7       57.83       62.92      2.02 o
   5  -4   7      404.07      357.51      6.02 o
   6  -4   7        0.03        1.63      1.18 o
   7  -4   7       51.82       47.99      4.30 o
   8  -4   7       86.23       89.01      7.74 o
   9  -4   7        6.14        7.10      3.77 o
  10  -4   7       16.08       16.81      5.02 o
 -11  -3   7       33.28       25.79      5.64 o
 -10  -3   7       47.50       48.22      7.06 o
  -9  -3   7        0.32        0.92      1.83 o
  -8  -3   7       71.10       76.48      4.14 o
  -7  -3   7       84.11       98.57      3.13 o
  -6  -3   7       17.43       19.08      1.45 o
  -5  -3   7       44.70       51.64      2.03 o
  -4  -3   7      135.01      119.74      2.52 o
  -3  -3   7       38.40       46.73      1.55 o
  -2  -3   7        4.18        2.02      0.56 o
  -1  -3   7      122.43      115.02      3.10 o
   0  -3   7      463.03      456.67      5.88 o
   1  -3   7      932.20      901.52     10.45 o
   2  -3   7       15.39       12.57      0.94 o
   3  -3   7       28.93       26.17      1.34 o
   4  -3   7      306.93      320.72      4.90 o
   5  -3   7      107.69      103.41      3.05 o
   6  -3   7      285.80      282.40      7.44 o
   7  -3   7        6.03       10.69      1.97 o
   8  -3   7        0.85        2.02      1.91 o
   9  -3   7      145.55      165.08     10.81 o
  10  -3   7       43.89       30.16      5.90 o
 -11  -2   7       13.46       12.85      4.54 o
 -10  -2   7       23.63       22.52      6.85 o
  -9  -2   7      288.33      288.35     10.02 o
  -8  -2   7      369.50      355.88      7.70 o
  -7  -2   7     1264.12     1285.62     19.64 o
  -6  -2   7      750.16      762.87     13.01 o
  -5  -2   7        8.96       10.49      1.01 o
  -4  -2   7      171.72      152.86      2.77 o
  -3  -2   7        4.03        0.08      0.43 o
  -2  -2   7       16.28       10.21      0.81 o
  -1  -2   7      309.96      271.82      4.06 o
   0  -2   7      103.35      118.64      2.30 o
   1  -2   7       46.02       51.26      1.50 o
   2  -2   7      462.47      453.21      6.27 o
   3  -2   7       65.41       77.21      2.63 o
   4  -2   7       61.19       56.77      1.72 o
   5  -2   7      162.77      133.66      3.12 o
   6  -2   7      120.24      124.20      4.50 o
   7  -2   7       21.98       27.35      3.31 o
   8  -2   7       19.33       23.39      3.31 o
   9  -2   7        9.26       13.48      3.02 o
  10  -2   7       46.39       38.36      6.48 o
 -12  -1   7       10.12        7.41      3.92 o
 -11  -1   7        1.22        1.38      3.19 o
 -10  -1   7      373.72      352.66     22.79 o
  -9  -1   7      146.69      150.43      6.69 o
  -8  -1   7      220.66      227.86      5.65 o
  -7  -1   7        0.13        0.61      0.78 o
  -6  -1   7       24.49       28.28      1.83 o
  -5  -1   7       20.48       18.91      1.18 o
  -4  -1   7      261.78      266.38      3.82 o
  -3  -1   7       32.07       29.28      1.54 o
  -2  -1   7      774.79      775.09      8.71 o
  -1  -1   7      640.45      657.44      7.44 o
   0  -1   7       89.74       85.08      1.59 o
   1  -1   7      384.37      348.88      4.43 o
   2  -1   7      499.26      528.63      5.97 o
   3  -1   7      107.68       75.31      1.78 o
   4  -1   7       28.32       26.10      1.66 o
   5  -1   7      938.96      838.88     11.05 o
   6  -1   7       17.66       18.00      1.54 o
   7  -1   7      158.32      178.91      7.12 o
   8  -1   7        3.34        0.87      1.85 o
   9  -1   7       32.08       39.36      4.30 o
  10  -1   7       24.23       29.32      5.75 o
 -12   0   7        1.47        2.35      3.49 o
 -11   0   7        5.45        2.16      2.37 o
 -10   0   7        3.13        1.68      2.76 o
  -9   0   7       59.86       60.27      4.65 o
  -8   0   7       17.21       17.47      2.10 o
  -7   0   7      178.17      186.60      4.48 o
  -6   0   7      827.07      832.38     11.73 o
  -5   0   7      128.94      134.22      2.43 o
  -4   0   7       17.89       13.52      0.72 o
  -3   0   7      141.98      140.39      1.96 o
  -2   0   7       44.92       67.50      1.61 o
  -1   0   7      153.72      140.04      2.45 o
   0   0   7       17.29       17.84      0.89 o
   1   0   7      156.88      138.28      2.51 o
   2   0   7      207.84      221.80      3.08 o
   3   0   7       36.42       24.85      1.08 o
   4   0   7      232.17      238.74      4.01 o
   5   0   7      535.74      569.98      8.74 o
   6   0   7      272.85      322.14      6.69 o
   7   0   7        4.37        0.29      1.54 o
   8   0   7       63.35       89.14      6.71 o
   9   0   7       27.61       20.72      3.45 o
  10   0   7       44.68       65.87      8.12 o
 -12   1   7        0.37       -2.88      2.88 o
 -11   1   7       33.32       40.77      4.35 o
 -10   1   7       30.46       20.74      4.93 o
  -9   1   7       15.45       14.33      2.55 o
  -8   1   7        2.03        2.40      1.02 o
  -7   1   7        7.67        4.53      0.93 o
  -6   1   7       25.68       27.38      1.37 o
  -5   1   7      160.53      157.39      2.81 o
  -4   1   7      154.92      184.81      2.97 o
  -3   1   7        0.47        0.49      0.46 o
  -2   1   7     1379.44     1546.42     21.32 o
  -1   1   7     1331.23     1383.51     19.05 o
   0   1   7       46.83       37.56      1.16 o
   1   1   7      319.36      338.75      5.47 o
   2   1   7        0.82        1.71      0.60 o
   3   1   7      132.20      142.30      2.56 o
   4   1   7      247.12      257.52      5.37 o
   5   1   7       49.72       41.02      2.77 o
   6   1   7        0.48       -0.23      0.91 o
   7   1   7        1.66        2.16      1.76 o
   8   1   7       63.85       84.40      5.36 o
   9   1   7       14.45        6.20      3.07 o
 -11   2   7      132.56      144.77      7.05 o
 -10   2   7        1.15       -0.47      2.69 o
  -9   2   7       86.81       92.82      4.97 o
  -8   2   7       27.52       22.66      1.83 o
  -7   2   7      156.72      142.25      3.64 o
  -6   2   7       21.43       18.81      1.17 o
  -5   2   7       32.21       35.03      1.44 o
  -4   2   7       37.68       47.08      1.58 o
  -3   2   7      204.09      194.45      4.55 o
  -2   2   7       83.10       56.98      1.86 o
   0   2   7      183.78      169.88      4.03 o
   1   2   7      176.35      174.10      3.11 o
   2   2   7       14.82        9.96      0.89 o
   3   2   7       44.85       48.80      1.60 o
   4   2   7        0.44        0.60      0.58 o
   5   2   7      104.63       93.87      2.86 o
   6   2   7      179.06      185.10      5.70 o
   7   2   7       46.28       32.33      3.46 o
   8   2   7      144.83      139.22      6.48 o
   9   2   7        6.97        9.77      2.84 o
 -11   3   7        0.34        0.16      2.00 o
 -10   3   7       80.17       83.57      5.28 o
  -9   3   7       53.98       51.76      4.83 o
  -8   3   7        0.62        1.60      1.11 o
  -7   3   7      700.78      681.64     13.10 o
  -6   3   7       31.39       28.13      2.29 o
  -5   3   7       90.39       87.87      2.93 o
  -4   3   7       44.61       33.98      1.29 o
  -3   3   7       21.20       19.19      1.31 o
   1   3   7      187.84      174.78      3.74 o
   2   3   7      212.99      233.56      4.41 o
   3   3   7      930.43      875.51     13.19 o
   4   3   7       45.73       67.44      2.35 o
   5   3   7        0.70        0.29      1.26 o
   6   3   7        1.69       -0.29      1.19 o
   7   3   7        0.06       -0.81      2.22 o
   8   3   7        9.43        9.90      2.61 o
   9   3   7       90.85      103.20      8.42 o
 -11   4   7        1.45       -0.49      2.77 o
 -10   4   7       11.57        4.67      2.11 o
  -9   4   7       35.61       35.18      4.57 o
  -8   4   7       17.50       20.38      2.09 o
  -7   4   7       11.83       17.03      1.76 o
  -6   4   7       58.88       57.06      2.11 o
  -5   4   7      110.13      119.81      2.82 o
  -4   4   7       17.50       15.87      0.96 o
  -3   4   7        4.74        8.22      1.74 o
   1   4   7       11.69        9.56      1.13 o
   2   4   7      306.61      312.56      4.74 o
   3   4   7       85.92      105.98      2.46 o
   4   4   7      111.45       86.29      2.41 o
   5   4   7       87.37       72.75      3.15 o
   6   4   7       15.30        8.52      2.04 o
   7   4   7      142.26      146.09      6.33 o
   8   4   7       58.78       57.54      6.82 o
 -10   5   7       48.14       58.42      4.68 o
  -9   5   7       28.01       34.88      3.59 o
  -8   5   7        0.59       -0.04      1.37 o
  -7   5   7       29.29       35.16      2.38 o
  -6   5   7       53.79       61.43      2.20 o
  -5   5   7        5.30        4.05      0.89 o
  -4   5   7      118.01      115.48      2.22 o
  -3   5   7      260.69      283.30      6.48 o
   0   5   7       77.34       76.46      2.40 o
   1   5   7      136.00      132.45      4.93 o
   2   5   7        0.50        1.30      0.64 o
   3   5   7        2.05        1.89      0.79 o
   4   5   7       51.05       52.27      2.29 o
   5   5   7        1.63        3.07      1.14 o
   6   5   7       17.03       11.03      2.34 o
   7   5   7       68.00       73.30      7.04 o
 -10   6   7        0.18        0.88      2.54 o
  -9   6   7       11.98       11.75      3.44 o
  -8   6   7        7.78        8.07      3.23 o
  -7   6   7       17.29       20.80      2.00 o
  -6   6   7       88.70       89.13      3.16 o
  -5   6   7       39.40       37.29      1.52 o
  -4   6   7      905.14      896.59     12.96 o
  -3   6   7        0.49       -0.44      0.82 o
  -2   6   7      644.75      628.10     12.90 o
  -1   6   7       53.71       50.63      2.97 o
   0   6   7       83.02       85.50      2.88 o
   1   6   7        4.24        5.06      1.02 o
   2   6   7       51.67       53.79      1.83 o
   3   6   7       69.81       76.64      2.85 o
   4   6   7       27.41       32.08      2.29 o
   5   6   7       50.09       42.90      2.83 o
   6   6   7        1.03        7.06      2.88 o
  -9   7   7       24.01       17.31      3.70 o
  -8   7   7      159.60      162.16      8.70 o
  -7   7   7        0.10       -0.53      1.18 o
  -6   7   7       61.57       58.00      3.46 o
  -5   7   7       73.36       74.54      2.26 o
  -4   7   7        4.67        4.52      0.77 o
  -3   7   7       12.55       13.64      1.68 o
  -2   7   7       18.57       17.68      1.56 o
  -1   7   7        2.38        1.88      1.45 o
   0   7   7      101.67      104.04      3.53 o
   1   7   7      160.31      144.38      2.98 o
   2   7   7       17.20       13.14      1.16 o
   3   7   7        0.75        1.15      1.08 o
   4   7   7       27.77       25.00      2.65 o
   5   7   7        2.50        1.77      2.17 o
  -8   8   7       46.71       55.41      5.49 o
  -7   8   7        4.45       11.09      2.73 o
  -6   8   7       25.36       26.33      2.53 o
  -5   8   7        0.29       -0.58      0.96 o
  -4   8   7      111.41      121.19      2.77 o
  -3   8   7       15.08       10.82      2.68 o
  -2   8   7       59.86       56.28      4.14 o
  -1   8   7       60.10       56.31      2.74 o
   0   8   7       56.83       57.94      2.90 o
   1   8   7        3.08        4.91      0.87 o
   2   8   7       88.32       82.48      3.55 o
   3   8   7      115.72      132.36      5.02 o
   4   8   7      108.32      111.87      6.65 o
  -6   9   7       11.52        9.36      2.52 o
  -5   9   7      118.28      125.67      4.57 o
  -4   9   7      237.32      235.62      6.36 o
  -3   9   7        0.11        0.06      1.92 o
  -2   9   7       42.16       42.88      4.09 o
  -1   9   7        7.71        2.13      1.96 o
   0   9   7       86.02       59.71      4.46 o
   1   9   7      113.48      136.62      6.13 o
   2   9   7       13.17       23.12      2.99 o
  -1 -12   8       12.48        8.46      4.78 o
   0 -12   8       61.29       55.19      8.05 o
   1 -12   8        0.14       -1.25      3.72 o
   2 -12   8        4.29        5.34      4.56 o
  -4 -11   8       30.24       43.57      7.32 o
  -3 -11   8        6.55        5.26      2.78 o
  -2 -11   8       83.87      122.65     14.99 o
  -1 -11   8      136.74      160.24     17.62 o
   0 -11   8        6.21        3.10      5.42 o
   1 -11   8       50.35       58.03      6.83 o
   2 -11   8       34.46       33.47      4.39 o
   3 -11   8       67.29       69.52      6.18 o
   4 -11   8      151.18      155.70     11.48 o
   5 -11   8       83.12      106.28      7.62 o
  -6 -10   8       35.75       39.45      4.93 o
  -5 -10   8       24.02       21.21      3.73 o
  -4 -10   8        0.45        1.19      2.33 o
  -3 -10   8        8.55       11.00      3.24 o
  -2 -10   8        0.01        0.53      2.16 o
  -1 -10   8        3.05        0.82      2.04 o
   0 -10   8       24.19       19.71      3.49 o
   1 -10   8        7.18        4.23      2.52 o
   2 -10   8      118.31      112.76      6.46 o
   3 -10   8       78.70       84.64     12.08 o
   4 -10   8       46.69       59.96      5.44 o
   5 -10   8       19.36       22.93      3.91 o
   6 -10   8       29.52       34.49      4.58 o
  -7  -9   8       32.37       44.45      5.12 o
  -6  -9   8        0.77        1.57      2.40 o
  -5  -9   8       15.54        7.26      2.62 o
  -4  -9   8        8.76        3.21      2.27 o
  -3  -9   8       28.02       20.17      2.76 o
  -2  -9   8       80.88       85.14      6.05 o
  -1  -9   8      445.48      424.81     13.05 o
   0  -9   8       32.47       35.33      3.96 o
   1  -9   8       71.93       72.01      5.48 o
   2  -9   8        7.51        3.84      7.51 o
   3  -9   8       41.55       42.52      4.40 o
   4  -9   8       91.65       89.14      8.45 o
   5  -9   8       43.55       34.43      5.00 o
   6  -9   8        0.08        0.56      3.89 o
   7  -9   8        5.74        3.77      3.72 o
  -8  -8   8       23.65       24.07      5.70 o
  -7  -8   8       28.84       30.30      4.19 o
  -6  -8   8       58.99       58.65      5.36 o
  -5  -8   8       34.17       22.35      3.47 o
  -4  -8   8      546.22      517.31     14.94 o
  -3  -8   8      481.95      505.62     10.13 o
  -2  -8   8       35.96       44.11      3.48 o
  -1  -8   8       12.45       14.57      1.71 o
   0  -8   8      118.20      117.89      3.72 o
   1  -8   8        5.68        2.17      1.23 o
   2  -8   8      341.66      348.55      7.85 o
   3  -8   8      222.59      231.28      8.27 o
   4  -8   8       96.33       99.61      4.64 o
   5  -8   8        0.48        1.72      2.12 o
   6  -8   8        9.34        8.26      4.20 o
   7  -8   8        0.88        1.33      2.80 o
   8  -8   8        1.83       -0.41      3.51 o
  -9  -7   8        0.56       -2.37      3.04 o
  -8  -7   8       65.74       67.79      8.29 o
  -7  -7   8      109.40      117.57      6.57 o
  -6  -7   8        0.36       -1.78      1.78 o
  -5  -7   8        3.88        0.22      1.25 o
  -4  -7   8       65.42       52.58      3.16 o
  -3  -7   8       16.47       16.25      1.57 o
  -2  -7   8      180.99      163.35      4.26 o
  -1  -7   8      120.08      116.37      3.51 o
   0  -7   8      239.02      262.46      5.56 o
   1  -7   8        8.93        8.02      1.34 o
   2  -7   8      393.47      422.19      7.73 o
   3  -7   8       12.24       17.32      1.73 o
   4  -7   8        0.47        0.38      1.24 o
   5  -7   8        7.28       10.20      2.07 o
   6  -7   8        4.95        1.41      2.31 o
   7  -7   8        8.01       10.96      4.11 o
   8  -7   8       39.65       53.92      7.53 o
   9  -7   8       80.35      106.36     10.78 o
 -10  -6   8        1.32        5.17      4.20 o
  -9  -6   8       89.63      116.97      9.58 o
  -8  -6   8      134.10      149.54     10.48 o
  -7  -6   8        1.69        0.63      1.64 o
  -6  -6   8        0.01        1.03      1.39 o
  -5  -6   8      311.49      275.12      5.90 o
  -4  -6   8        2.02       -0.14      0.80 o
  -3  -6   8       81.72       72.97      3.65 o
  -2  -6   8        3.17        2.42      1.07 o
  -1  -6   8       11.09       11.31      1.24 o
   0  -6   8      171.42      166.28      3.40 o
   1  -6   8       34.69       35.45      1.91 o
   2  -6   8        4.19        4.85      1.00 o
   3  -6   8        0.15        0.13      0.83 o
   4  -6   8      483.30      396.43     13.81 o
   5  -6   8      141.94      121.03      4.87 o
   6  -6   8        1.36        0.38      1.52 o
   7  -6   8        5.61        2.65      2.86 o
   8  -6   8        6.36       10.05      4.07 o
   9  -6   8       11.36       19.22      5.23 o
 -10  -5   8       30.94       18.10      5.10 o
  -9  -5   8       88.04       97.99      9.64 o
  -8  -5   8       42.14       43.32      8.83 o
  -7  -5   8       61.89       66.62      4.14 o
  -6  -5   8       46.34       47.51      4.57 o
  -5  -5   8       96.08       82.79      2.93 o
  -4  -5   8      158.79      178.10      3.85 o
  -3  -5   8      536.40      498.99      6.53 o
  -2  -5   8       16.31       21.70      1.36 o
  -1  -5   8      646.83      660.50      8.51 o
   0  -5   8       11.70       17.93      1.98 o
   1  -5   8      723.22      726.62      9.21 o
   2  -5   8      398.53      358.37      8.49 o
   3  -5   8        2.36        0.29      0.77 o
   4  -5   8       72.01       55.80      3.90 o
   5  -5   8        4.65       12.54      1.74 o
   6  -5   8      104.44       88.45      4.35 o
   7  -5   8       39.00       46.04      4.54 o
   8  -5   8       34.42       43.70      6.65 o
   9  -5   8       28.93       33.34      6.41 o
 -10  -4   8       12.82        5.83      3.92 o
  -9  -4   8        8.30        7.15      6.13 o
  -8  -4   8       23.08       28.48      3.64 o
  -7  -4   8       30.37       23.18      4.44 o
  -6  -4   8        7.74        5.79      1.58 o
  -5  -4   8       54.87       60.98      2.62 o
  -4  -4   8       11.64       15.84      1.18 o
  -3  -4   8     1363.60     1360.94     14.53 o
  -2  -4   8       10.72       21.13      1.41 o
  -1  -4   8      116.95      115.84      2.59 o
   0  -4   8        2.79        2.11      0.64 o
   1  -4   8      177.00      195.40      3.72 o
   2  -4   8      112.93      129.50      3.25 o
   3  -4   8       10.69        8.47      1.26 o
   4  -4   8        5.76        1.97      1.39 o
   5  -4   8       34.27       32.27      2.36 o
   6  -4   8      205.81      208.55      6.45 o
   7  -4   8       99.96      108.01      5.88 o
   8  -4   8        0.01       -1.78      1.78 o
   9  -4   8      235.72      273.62     14.92 o
 -11  -3   8       10.81       16.21      4.89 o
 -10  -3   8        4.33        1.21      3.27 o
  -9  -3   8       93.18       80.26      5.85 o
  -8  -3   8       85.12       90.77      5.24 o
  -7  -3   8       17.58       11.36      1.67 o
  -6  -3   8       19.71       23.00      2.12 o
  -5  -3   8      420.94      402.23      6.32 o
  -4  -3   8      117.58      115.77      2.51 o
  -3  -3   8        9.48       13.98      1.02 o
  -2  -3   8       16.95        9.78      0.85 o
  -1  -3   8        5.73        6.29      0.73 o
   0  -3   8        1.38        2.09      0.59 o
   1  -3   8       15.18       11.02      0.91 o
   2  -3   8      126.40      124.72      2.55 o
   3  -3   8       49.98       50.65      1.99 o
   4  -3   8       33.86       30.03      1.83 o
   5  -3   8       37.33       42.25      2.42 o
   6  -3   8        9.47        8.03      1.76 o
   7  -3   8       10.16       11.96      2.66 o
   8  -3   8       20.59       17.16      3.02 o
   9  -3   8       56.80       50.52      7.00 o
 -11  -2   8       61.25       63.83      8.05 o
 -10  -2   8      582.82      564.02     16.24 o
  -9  -2   8      404.22      349.17     20.08 o
  -8  -2   8       37.42       43.21      4.05 o
  -7  -2   8       42.05       43.91      2.62 o
  -6  -2   8      281.30      286.88      5.46 o
  -5  -2   8     1025.97     1046.46     13.24 o
  -4  -2   8       46.57       49.79      1.88 o
  -3  -2   8        3.76        2.13      0.53 o
  -2  -2   8       38.00       43.62      1.35 o
  -1  -2   8        2.13        0.91      0.50 o
   0  -2   8       27.10       27.01      1.14 o
   1  -2   8      174.67      171.86      3.23 o
   2  -2   8       61.39       66.17      1.83 o
   3  -2   8     1022.23     1045.70     15.98 o
   4  -2   8      240.90      238.38      4.31 o
   5  -2   8      935.90      935.85     13.50 o
   6  -2   8       46.40       56.21      3.56 o
   7  -2   8        1.30       -0.15      1.61 o
   8  -2   8       25.11       25.91      5.87 o
   9  -2   8       10.51       15.97      5.14 o
 -11  -1   8       31.25       44.04      6.69 o
 -10  -1   8      221.42      232.99      9.13 o
  -9  -1   8        0.40        0.03      1.74 o
  -8  -1   8       63.80       57.76      3.61 o
  -7  -1   8        1.84        1.40      0.89 o
  -6  -1   8       12.24       10.97      1.20 o
  -5  -1   8      111.03      101.13      2.39 o
  -4  -1   8       85.22       96.49      2.20 o
  -3  -1   8       69.80       64.05      1.50 o
  -2  -1   8       23.46       20.59      0.90 o
  -1  -1   8       99.39      102.37      1.80 o
   0  -1   8       16.92       19.23      0.95 o
   1  -1   8       50.19       35.75      1.16 o
   2  -1   8     1683.11     1720.93     20.02 o
   3  -1   8     1047.52     1077.50     16.06 o
   4  -1   8       12.29       14.50      1.13 o
   5  -1   8      289.22      267.52      6.28 o
   6  -1   8       97.15       77.83      3.67 o
   7  -1   8       24.04       24.29      3.17 o
   8  -1   8        8.61        2.66      2.66 o
   9  -1   8        4.28        5.15      3.34 o
 -11   0   8       98.53      114.68      6.41 o
 -10   0   8       38.11       32.69      3.83 o
  -9   0   8       93.55       87.80      7.76 o
  -8   0   8        0.03       -0.47      1.15 o
  -7   0   8      141.41      147.85      3.96 o
  -6   0   8      126.91      132.89      3.18 o
  -5   0   8        1.00        2.30      0.70 o
  -4   0   8      159.39      155.29      3.43 o
  -3   0   8      172.08      193.41      3.41 o
  -2   0   8      438.64      449.66      6.35 o
  -1   0   8       31.65       42.93      1.28 o
   0   0   8      274.27      243.76      3.84 o
   1   0   8      182.19      151.39      2.83 o
   2   0   8       53.63       54.17      1.44 o
   3   0   8       45.79       58.95      1.67 o
   4   0   8        1.12        3.96      0.75 o
   5   0   8      145.01      146.54      5.75 o
   6   0   8       13.98        9.14      1.72 o
   7   0   8       73.34       84.38      6.50 o
   8   0   8       10.62        5.18      2.18 o
   9   0   8       25.74       17.58      3.38 o
 -11   1   8       21.87       27.57      4.20 o
 -10   1   8        0.87       -0.39      1.54 o
  -9   1   8       97.61       93.47      5.06 o
  -8   1   8      208.20      212.15      6.74 o
  -7   1   8       92.05       81.96      2.75 o
  -6   1   8      665.14      644.08      9.31 o
  -5   1   8      173.64      178.40      3.47 o
  -4   1   8      455.30      455.34      7.45 o
  -3   1   8        3.07       -0.50      0.50 o
  -2   1   8      370.78      379.57      7.19 o
  -1   1   8      622.84      596.92      8.74 o
   0   1   8      209.89      226.86      3.89 o
   1   1   8      272.45      252.76      4.43 o
   2   1   8      503.54      467.70      7.61 o
   3   1   8       64.44       81.89      2.16 o
   4   1   8       54.46       43.13      3.07 o
   5   1   8       10.73        8.87      1.54 o
   6   1   8        7.74        5.25      1.63 o
   7   1   8       14.02       15.44      2.71 o
   8   1   8        5.55       13.82      3.84 o
   9   1   8        4.78       10.74      7.35 o
 -11   2   8       59.78       58.37      5.06 o
 -10   2   8       46.90       46.98      8.48 o
  -9   2   8       86.26       80.09      7.29 o
  -8   2   8       37.49       32.83      4.58 o
  -7   2   8        4.07       -0.77      0.97 o
  -6   2   8       35.30       31.12      1.81 o
  -5   2   8      118.75      113.63      2.85 o
  -4   2   8        0.90        2.08      0.65 o
  -3   2   8       41.69       36.97      1.49 o
  -2   2   8      152.00      164.77      4.04 o
  -1   2   8       90.98       93.10      2.56 o
   0   2   8       17.13       17.76      1.22 o
   1   2   8       92.64       90.08      2.02 o
   2   2   8       15.26       14.97      1.11 o
   3   2   8      139.48      142.14      3.33 o
   4   2   8      114.10      135.02      3.50 o
   5   2   8       28.83       34.18      2.47 o
   6   2   8      279.87      298.90      7.56 o
   7   2   8       69.59       77.95      4.86 o
   8   2   8      126.33      157.81      7.08 o
 -11   3   8       26.52       23.25      4.93 o
 -10   3   8        3.94        2.82      2.01 o
  -9   3   8       24.31       23.94      3.03 o
  -8   3   8        4.50        1.74      1.30 o
  -7   3   8       46.10       48.16      2.76 o
  -6   3   8      108.70      129.47      3.26 o
  -5   3   8       27.41       26.76      2.08 o
  -4   3   8       27.79       37.12      1.34 o
  -3   3   8        1.90        3.19      0.77 o
   1   3   8      100.03       95.94      3.04 o
   2   3   8       28.95       22.60      1.24 o
   3   3   8       66.74       52.68      1.91 o
   4   3   8       57.02       45.79      2.48 o
   5   3   8      104.47      101.61      3.74 o
   6   3   8      105.81      113.72      5.25 o
   7   3   8        4.42        2.84      1.96 o
   8   3   8       13.07       12.74      3.83 o
 -10   4   8       37.76       34.98      5.17 o
  -9   4   8       21.25       20.10      2.77 o
  -8   4   8        0.72       -1.10      1.10 o
  -7   4   8       21.41       17.83      1.85 o
  -6   4   8        6.18        5.06      1.19 o
  -5   4   8      229.94      219.92      4.13 o
  -4   4   8      102.30       95.55      5.48 o
   1   4   8        7.38       11.35      1.22 o
   2   4   8      159.58      175.42      3.38 o
   3   4   8       24.65       29.50      1.99 o
   4   4   8       26.31       26.59      2.05 o
   5   4   8       74.38       63.17      3.05 o
   6   4   8       46.40       49.95      3.92 o
   7   4   8        5.43        9.32      3.04 o
 -10   5   8        3.75        5.88      3.14 o
  -9   5   8       16.98       12.83      3.42 o
  -8   5   8       27.20       25.95      2.40 o
  -7   5   8       17.52       15.86      1.79 o
  -6   5   8      121.18      111.76      2.91 o
  -5   5   8       10.41       11.91      0.98 o
  -4   5   8     1181.65     1155.24     23.11 o
   1   5   8        0.02        0.86      0.67 o
   2   5   8       27.05       30.46      1.21 o
   3   5   8       12.29       12.92      1.17 o
   4   5   8       53.98       53.78      4.24 o
   5   5   8      138.00      138.54      5.44 o
   6   5   8       48.84       53.86      5.62 o
  -9   6   8        1.43       -0.26      2.24 o
  -8   6   8       98.68      107.05      6.65 o
  -7   6   8      170.67      190.02      5.78 o
  -6   6   8      197.78      189.23      7.10 o
  -5   6   8        5.44        8.56      0.90 o
  -4   6   8       23.78       22.24      1.74 o
   1   6   8       87.63       86.63      3.11 o
   2   6   8        3.44        4.28      0.92 o
   3   6   8       89.46       81.78      2.62 o
   4   6   8      190.36      189.27      6.17 o
   5   6   8        3.01        3.23      2.41 o
  -8   7   8       26.84       27.27      3.94 o
  -7   7   8       34.02       37.55      2.97 o
  -6   7   8       88.24       95.43      3.78 o
  -5   7   8       59.14       52.72      2.85 o
  -4   7   8        8.39       11.24      1.47 o
  -3   7   8       69.40       65.85      2.50 o
   0   7   8       16.97       27.74      2.11 o
   1   7   8       32.24       28.52      2.11 o
   2   7   8      156.08      188.70      5.14 o
   3   7   8       66.03       69.75      3.29 o
   4   7   8       58.39       81.91      5.25 o
  -6   8   8        1.05        2.33      1.37 o
  -5   8   8       10.53       12.45      1.93 o
  -4   8   8       20.15       20.45      2.80 o
  -3   8   8       12.46        9.99      1.98 o
  -2   8   8      302.59      307.22     10.29 o
  -1   8   8      212.24      182.28      7.08 o
   0   8   8       42.43       48.11      3.55 o
   1   8   8      244.43      266.99     10.20 o
   2   8   8       58.37       94.31      5.81 o
  -4   9   8        5.97        6.57      2.32 o
  -3   9   8       13.46       18.08      2.67 o
  -2   9   8        1.31        1.55      1.77 o
  -1   9   8        1.34        1.29      1.79 o
  -3 -11   9       53.82       51.41      5.39 o
  -2 -11   9       14.09       16.35      3.57 o
  -1 -11   9        3.01        6.51      2.80 o
   0 -11   9       27.07       18.82      3.64 o
   1 -11   9       12.29       15.15      5.79 o
   2 -11   9        7.44        6.75      2.98 o
   3 -11   9      121.80      144.65      7.88 o
   4 -11   9       41.73       47.75      7.43 o
  -5 -10   9        0.34       -2.35      2.65 o
  -4 -10   9        4.37        1.89      2.45 o
  -3 -10   9      166.28      170.70      6.65 o
  -2 -10   9       61.03       63.26      5.53 o
  -1 -10   9      208.50      198.24      8.64 o
   0 -10   9        0.01        1.47      2.35 o
   1 -10   9      176.39      179.48      8.25 o
   2 -10   9       35.55       32.93      5.52 o
   3 -10   9       37.24       26.42      4.05 o
   4 -10   9        1.27        5.81      5.76 o
   5 -10   9        7.81       26.74      6.05 o
  -7  -9   9       21.39       22.97      5.75 o
  -6  -9   9        1.76        2.28      3.47 o
  -5  -9   9        3.87        8.56      3.42 o
  -4  -9   9      172.12      159.48     13.15 o
  -3  -9   9      428.79      440.75     11.28 o
  -2  -9   9      182.08      189.73     17.64 o
  -1  -9   9      195.13      212.86      8.66 o
   0  -9   9        0.20        0.23      2.25 o
   1  -9   9       30.14       33.27      4.06 o
   2  -9   9       89.10      105.41      7.73 o
   3  -9   9       93.74      121.34      6.57 o
   4  -9   9       21.49       19.59      4.31 o
   5  -9   9        0.32       -0.80      3.23 o
   6  -9   9        5.24        3.10      3.90 o
  -8  -8   9        2.34       -0.47      3.47 o
  -7  -8   9       25.37       33.04      6.29 o
  -6  -8   9       71.74       82.42      8.93 o
  -5  -8   9       64.07       67.33      5.84 o
  -4  -8   9      227.86      251.90      9.48 o
  -3  -8   9      235.28      236.60      8.54 o
  -2  -8   9       11.54       14.68      2.30 o
  -1  -8   9        6.96        3.12      1.62 o
   0  -8   9       17.42       25.90      3.58 o
   1  -8   9        5.66        2.17      1.59 o
   2  -8   9      101.75      100.23      6.25 o
   3  -8   9       90.67       90.35      4.62 o
   4  -8   9        0.71       -1.84      1.84 o
   5  -8   9       94.51       87.40      9.04 o
   6  -8   9       16.89       25.01      5.53 o
   7  -8   9        2.35        0.56      3.53 o
  -8  -7   9      158.79      181.83     12.16 o
  -7  -7   9        0.79        1.81      2.99 o
  -6  -7   9        0.18       -0.65      2.69 o
  -5  -7   9       18.08       19.61      3.09 o
  -4  -7   9        1.74        1.34      1.52 o
  -3  -7   9      187.09      199.58      5.53 o
  -2  -7   9       84.92       80.67      4.76 o
  -1  -7   9        0.88        1.16      1.22 o
   0  -7   9      363.60      369.97      8.01 o
   1  -7   9       21.21       19.85      2.08 o
   2  -7   9        0.04       -0.53      1.32 o
   3  -7   9        0.17        0.30      1.40 o
   4  -7   9        2.95        2.85      1.75 o
   5  -7   9      353.84      322.00     25.53 o
   6  -7   9       41.63       58.90      7.32 o
   7  -7   9        2.02        0.00      3.19 o
   8  -7   9       40.10       35.91      6.54 o
  -9  -6   9        2.48       -1.36      2.99 o
  -8  -6   9        0.01        2.67      3.42 o
  -7  -6   9       12.99       16.92      4.41 o
  -6  -6   9       13.07        5.45      2.35 o
  -5  -6   9       64.53       58.50      3.88 o
  -4  -6   9       57.54       49.08      2.98 o
  -3  -6   9        2.74        3.15      1.31 o
  -2  -6   9       74.10       72.49      2.87 o
  -1  -6   9        3.81        1.75      1.03 o
   0  -6   9      136.96      144.31      3.82 o
   1  -6   9        2.93        0.47      1.12 o
   2  -6   9      178.13      175.07      4.91 o
   3  -6   9       93.72       73.27      3.45 o
   4  -6   9      140.70      144.72      5.32 o
   5  -6   9        2.23        2.26      1.87 o
   6  -6   9       11.19       10.50      2.74 o
   7  -6   9      131.32      117.17      9.26 o
   8  -6   9       11.99        9.41      4.35 o
 -10  -5   9       65.92       69.31      8.65 o
  -9  -5   9        9.57        4.65      3.66 o
  -8  -5   9        3.53        2.60      2.07 o
  -7  -5   9       39.26       37.12      4.02 o
  -6  -5   9       44.78       46.49      5.77 o
  -5  -5   9       49.80       54.55      3.08 o
  -4  -5   9        0.07       -0.71      0.96 o
  -3  -5   9       17.07       22.35      1.57 o
  -2  -5   9       43.96       39.82      2.88 o
  -1  -5   9       58.79       55.22      2.42 o
   0  -5   9      111.28      108.12      5.19 o
   1  -5   9      102.77      105.08      3.06 o
   2  -5   9      146.22      160.30      3.95 o
   3  -5   9       39.95       45.67      2.73 o
   4  -5   9       53.15       39.38      2.65 o
   5  -5   9       22.13       19.69      2.99 o
   6  -5   9        4.62        6.53      2.32 o
   7  -5   9        3.52        0.06      1.97 o
   8  -5   9        1.13        3.40      3.59 o
 -10  -4   9        0.99        1.68      3.34 o
  -9  -4   9       47.58       51.25      4.93 o
  -8  -4   9        2.77        0.67      1.96 o
  -7  -4   9        9.21        9.40      2.83 o
  -6  -4   9      134.57      127.96      4.91 o
  -5  -4   9      668.82      700.97     12.26 o
  -4  -4   9       13.44       19.77      1.78 o
  -3  -4   9       17.82       15.04      1.26 o
  -2  -4   9       12.61        9.95      1.07 o
  -1  -4   9      466.22      470.20      7.21 o
   0  -4   9      329.68      305.98      5.09 o
   1  -4   9       15.26       16.67      1.28 o
   2  -4   9      214.02      201.09      4.48 o
   3  -4   9      100.90       88.83      3.13 o
   4  -4   9      354.64      338.46     10.16 o
   5  -4   9       59.80       60.26      4.63 o
   6  -4   9       34.28       26.22      3.38 o
   7  -4   9       17.33       19.58      5.04 o
   8  -4   9        0.04       -0.73      2.78 o
   9  -4   9       65.87       62.40      7.90 o
 -10  -3   9       34.21       19.61      4.95 o
  -9  -3   9      448.62      484.25     14.53 o
  -8  -3   9        2.17        3.15      2.01 o
  -7  -3   9       41.22       54.93      4.45 o
  -6  -3   9       38.91       39.51      2.94 o
  -5  -3   9      253.13      216.10      4.60 o
  -4  -3   9      352.70      342.61      6.05 o
  -3  -3   9      100.26       83.30      2.72 o
  -2  -3   9       46.49       38.96      1.80 o
  -1  -3   9       21.41       20.87      1.41 o
   0  -3   9       50.09       49.60      1.96 o
   1  -3   9       94.59       96.16      2.63 o
   2  -3   9      183.77      190.95      5.09 o
   3  -3   9      194.58      191.61      4.17 o
   4  -3   9       11.09       12.40      1.52 o
   5  -3   9        8.89        7.53      1.71 o
   6  -3   9      323.48      344.49     13.45 o
   7  -3   9       24.18       27.70      5.60 o
   8  -3   9        0.03        1.60      2.04 o
   9  -3   9       11.81       14.08      4.39 o
 -11  -2   9        9.02        4.93      3.92 o
 -10  -2   9      174.13      162.30     11.93 o
  -9  -2   9      210.99      210.65      8.42 o
  -8  -2   9       42.90       41.91      4.03 o
  -7  -2   9       89.25       75.99      3.62 o
  -6  -2   9        0.09        0.22      0.88 o
  -5  -2   9      121.01      128.84      3.20 o
  -4  -2   9       14.26       20.88      1.31 o
  -3  -2   9       11.09       16.06      1.11 o
  -2  -2   9        2.20        1.21      0.63 o
  -1  -2   9      386.96      381.69      5.50 o
   0  -2   9       26.29       25.48      1.27 o
   1  -2   9      159.08      147.40      2.91 o
   2  -2   9      839.82      814.84     13.54 o
   3  -2   9      462.31      435.38      7.07 o
   4  -2   9      254.24      283.29      9.06 o
   5  -2   9       16.68       18.32      2.32 o
   6  -2   9       31.45       34.10      3.53 o
   7  -2   9       22.28       17.46      2.98 o
   8  -2   9        7.25        6.42      3.20 o
   9  -2   9       10.47       11.65      4.37 o
 -11  -1   9       17.79        9.14      4.05 o
 -10  -1   9      143.04      159.59      7.43 o
  -9  -1   9        2.85        1.30      3.09 o
  -8  -1   9       77.32       71.54      7.62 o
  -7  -1   9      360.73      379.51      9.60 o
  -6  -1   9       55.45       50.72      2.06 o
  -5  -1   9       35.64       37.48      1.61 o
  -4  -1   9       51.12       55.37      1.80 o
  -3  -1   9      397.10      402.14      5.60 o
  -2  -1   9      173.44      167.43      2.85 o
  -1  -1   9        0.57        0.99      0.52 o
   0  -1   9      467.18      449.96      5.99 o
   1  -1   9        4.56        2.15      0.61 o
   2  -1   9       56.48       42.27      1.54 o
   3  -1   9       10.21       10.86      1.09 o
   4  -1   9      329.62      393.80     10.38 o
   5  -1   9        0.43        0.73      1.25 o
   6  -1   9        5.03       -0.86      1.53 o
   7  -1   9        0.53        3.68      2.05 o
   8  -1   9       50.57       64.49      5.34 o
   9  -1   9       41.16       46.95      4.84 o
 -11   0   9        3.13        3.98      2.47 o
 -10   0   9        0.10        1.80      2.99 o
  -9   0   9        9.38       12.71      2.55 o
  -8   0   9       29.26       29.37      3.23 o
  -7   0   9        0.46        1.19      1.01 o
  -6   0   9      125.71      122.50      3.35 o
  -5   0   9        6.64        7.46      1.10 o
  -4   0   9      720.16      747.17     10.68 o
  -3   0   9       18.68       16.01      1.21 o
  -2   0   9       68.88       66.28      1.98 o
  -1   0   9      133.64      142.98      3.06 o
   0   0   9       13.57       16.04      1.12 o
   1   0   9       13.21       16.83      1.24 o
   2   0   9      112.21      126.30      3.14 o
   3   0   9        3.31        5.12      1.01 o
   4   0   9       34.29       46.49      2.77 o
   5   0   9       23.95       25.89      2.32 o
   6   0   9      130.89      143.62      6.11 o
   7   0   9      182.04      194.03     13.11 o
   8   0   9       26.66       14.78      3.07 o
 -11   1   9       17.44       14.74      3.16 o
 -10   1   9        7.17       17.61      3.02 o
  -9   1   9       23.88       24.07      3.08 o
  -8   1   9      203.67      183.45      5.86 o
  -7   1   9       34.22       32.20      2.45 o
  -6   1   9        4.28        6.99      1.36 o
  -5   1   9      251.06      285.38      5.46 o
  -4   1   9      146.72      165.38      3.90 o
  -3   1   9       67.85       66.40      2.44 o
  -2   1   9       84.50       93.65      2.14 o
  -1   1   9        0.02       -0.04      0.50 o
   0   1   9        0.06       -0.13      0.52 o
   1   1   9        1.95        2.11      0.72 o
   2   1   9       18.54       26.92      1.51 o
   3   1   9       24.54       22.85      1.62 o
   4   1   9       66.60       49.65      2.80 o
   5   1   9       18.55       19.62      2.03 o
   6   1   9      187.94      136.10      5.83 o
   7   1   9       89.23       89.05      6.54 o
   8   1   9       73.07       69.85      5.40 o
 -10   2   9        1.82        4.10      4.26 o
  -9   2   9       11.84       10.57      2.31 o
  -8   2   9      185.95      181.89      8.11 o
  -7   2   9        5.90        5.70      1.36 o
  -6   2   9       41.57       38.33      1.98 o
  -5   2   9       13.26       18.54      1.31 o
  -4   2   9      418.84      403.33      6.53 o
  -3   2   9      157.44      147.32      2.75 o
  -2   2   9        0.67        0.33      0.87 o
  -1   2   9      422.22      395.77      8.46 o
   0   2   9        2.67        4.16      1.64 o
   1   2   9       83.12       75.53      1.87 o
   2   2   9      178.99      170.92      3.51 o
   3   2   9       31.60       41.62      1.86 o
   4   2   9       28.79       29.33      2.34 o
   5   2   9        6.35        7.60      1.50 o
   6   2   9        4.00        0.25      1.64 o
   7   2   9      106.92      106.76      9.67 o
 -10   3   9      112.92      128.17      8.55 o
  -9   3   9       79.69       83.55      4.89 o
  -8   3   9       65.41       74.16      5.56 o
  -7   3   9        1.62       -0.27      1.02 o
  -6   3   9      263.46      243.84      4.86 o
  -5   3   9      112.15       98.70      2.46 o
  -4   3   9        2.87        1.90      0.67 o
  -3   3   9       31.28       24.05      1.42 o
   1   3   9       29.10       14.01      1.36 o
   2   3   9       14.56        9.22      0.89 o
   3   3   9       32.22       38.43      1.75 o
   4   3   9        4.14        2.66      1.65 o
   5   3   9      104.14      105.49      3.86 o
   6   3   9       79.04       83.23      4.55 o
   7   3   9       61.35       50.69      6.01 o
 -10   4   9        0.02       -2.30      2.30 o
  -9   4   9       17.52       17.67      3.72 o
  -8   4   9       43.78       34.25      4.12 o
  -7   4   9       15.38       19.39      1.84 o
  -6   4   9      225.18      241.63      4.71 o
  -5   4   9        6.43        6.92      0.82 o
  -4   4   9      168.48      170.29      4.51 o
   1   4   9       28.84       35.32      1.96 o
   2   4   9      282.31      234.02      6.23 o
   3   4   9       17.44       17.16      1.58 o
   4   4   9       85.66       76.30      3.01 o
   5   4   9       61.49       48.75      8.16 o
   6   4   9       15.47       17.93      3.66 o
  -9   5   9        1.27        7.10      2.84 o
  -8   5   9       32.86       35.26      4.31 o
  -7   5   9       42.69       46.15      2.51 o
  -6   5   9      369.36      395.45      6.70 o
  -5   5   9        1.17        3.36      1.15 o
  -4   5   9       97.16       95.57      2.99 o
   1   5   9       44.49       47.86      2.08 o
   2   5   9        0.76        2.07      1.10 o
   3   5   9       36.23       32.91      2.41 o
   4   5   9       77.44       87.82      4.81 o
   5   5   9        5.29        0.60      1.94 o
  -8   6   9       19.93       19.63      3.29 o
  -7   6   9       84.64       67.59      3.35 o
  -6   6   9       44.64       51.07      2.50 o
  -5   6   9       95.98       95.51      3.45 o
   1   6   9       47.19       48.18      2.20 o
   2   6   9       38.56       38.25      3.57 o
   3   6   9        5.56        3.47      1.84 o
   4   6   9       26.45       25.12      3.06 o
  -7   7   9        0.44        1.42      1.35 o
  -6   7   9       21.61       20.86      3.04 o
  -5   7   9        7.12        8.61      2.07 o
   1   7   9      179.89      179.40      7.00 o
   2   7   9        3.14        5.27      2.17 o
   3   7   9        0.07        1.38      2.20 o
  -2 -11  10       15.02       16.34      5.51 o
  -1 -11  10       57.60       67.66      8.80 o
   0 -11  10        1.06        0.02      3.38 o
   1 -11  10      248.40      265.89     15.39 o
   2 -11  10        0.05        7.10      4.37 o
  -4 -10  10       18.72       30.89      6.09 o
  -3 -10  10      152.87      165.04     13.96 o
  -2 -10  10        0.44       -0.52      3.23 o
  -1 -10  10        1.86        0.30      3.32 o
   0 -10  10       66.86       71.55      8.40 o
   1 -10  10        0.30        3.66      3.44 o
   2 -10  10        0.05       -1.42      3.08 o
   3 -10  10      134.42      133.46     10.50 o
   4 -10  10       37.39       28.22      5.92 o
  -6  -9  10       33.72       30.89      6.29 o
  -5  -9  10       92.89      107.70     10.40 o
  -4  -9  10      108.85      116.69      9.64 o
  -3  -9  10      115.04      107.70      6.35 o
  -2  -9  10       10.53        6.46      3.90 o
  -1  -9  10       59.34       53.17      7.02 o
   0  -9  10        2.27        1.70      2.78 o
   1  -9  10        8.61        6.41      3.55 o
   2  -9  10        0.09        2.37      3.16 o
   3  -9  10       14.84       11.67      4.24 o
   4  -9  10        8.77        8.05      4.05 o
   5  -9  10        9.91        6.31      4.13 o
  -7  -8  10        3.77        2.73      3.81 o
  -6  -8  10      155.93      174.25     11.77 o
  -5  -8  10       27.75       17.76      4.71 o
  -4  -8  10       11.65       12.46      4.15 o
  -3  -8  10      257.52      252.02      9.59 o
  -2  -8  10        9.01        7.91      3.04 o
  -1  -8  10       17.71       21.08      3.28 o
   0  -8  10       57.56       62.77      4.21 o
   1  -8  10        0.01       -1.66      1.66 o
   2  -8  10       64.57       70.74      5.49 o
   3  -8  10        0.10        3.55      3.14 o
   4  -8  10       33.61       33.06      6.05 o
   5  -8  10       26.95       38.77      6.50 o
   6  -8  10       56.54       69.77      8.52 o
  -8  -7  10       17.75       23.42      5.77 o
  -7  -7  10        0.95        2.80      3.29 o
  -6  -7  10       15.90        5.94      3.59 o
  -5  -7  10       99.92      106.16      6.04 o
  -4  -7  10        0.02       -2.10      2.66 o
  -3  -7  10       64.43       59.34      3.99 o
  -2  -7  10        0.87        3.14      1.59 o
  -1  -7  10        6.08        6.28      1.79 o
   0  -7  10       13.25       13.82      2.16 o
   1  -7  10       22.43       24.64      2.74 o
   2  -7  10      219.87      188.37      7.79 o
   3  -7  10      124.62      127.68      6.42 o
   4  -7  10       34.72       30.12      3.77 o
   5  -7  10       34.72       31.99      5.92 o
   6  -7  10       11.60       14.96      4.52 o
   7  -7  10       10.37       13.41      4.59 o
  -9  -6  10       10.20        6.78      4.24 o
  -8  -6  10        2.81       -0.50      3.23 o
  -7  -6  10        7.07        7.56      3.64 o
  -6  -6  10       16.48       19.44      3.23 o
  -5  -6  10       26.52       25.09      3.35 o
  -4  -6  10       27.92       33.47      3.73 o
  -3  -6  10        1.91       -0.15      1.10 o
  -2  -6  10        8.13        6.52      1.46 o
  -1  -6  10       24.33       28.87      2.36 o
   0  -6  10       86.48       81.32      3.34 o
   1  -6  10      200.97      204.46      6.28 o
   2  -6  10       41.94       26.50      3.30 o
   3  -6  10        3.91        2.49      2.55 o
   4  -6  10        0.05       -0.23      1.84 o
   5  -6  10       65.81       69.25      5.45 o
   6  -6  10       38.79       42.51      6.39 o
   7  -6  10        1.43        7.00      3.81 o
  -9  -5  10       12.21        8.52      3.96 o
  -8  -5  10       61.42       86.51      6.28 o
  -7  -5  10      116.73      118.05      6.23 o
  -6  -5  10       82.01       66.67      5.19 o
  -5  -5  10      315.45      299.42      9.93 o
  -4  -5  10      455.28      427.39     10.10 o
  -3  -5  10        0.65       -0.71      0.96 o
  -2  -5  10       38.94       33.16      2.34 o
  -1  -5  10        0.52        0.61      1.30 o
   0  -5  10      253.48      244.55      5.80 o
   1  -5  10       16.25       15.06      1.88 o
   2  -5  10       36.71       28.68      3.25 o
   3  -5  10       83.79       80.46      4.98 o
   4  -5  10        7.84       18.98      4.06 o
   5  -5  10       57.67       62.39      4.98 o
   6  -5  10        7.51       17.62      3.27 o
   7  -5  10       55.41       75.00      8.40 o
   8  -5  10       22.93       18.25      5.12 o
  -9  -4  10        4.66        4.67      2.40 o
  -8  -4  10       30.38       22.23      3.49 o
  -7  -4  10        7.57        9.29      3.93 o
  -6  -4  10      102.09       98.34      5.29 o
  -5  -4  10       83.12       77.21      3.85 o
  -4  -4  10      248.93      243.12     11.03 o
  -3  -4  10        9.58       11.85      1.18 o
  -2  -4  10       31.61       31.91      1.89 o
  -1  -4  10        0.01       -0.77      0.80 o
   0  -4  10      544.10      559.28      8.82 o
   1  -4  10       43.72       44.88      2.20 o
   2  -4  10       52.70       52.56      2.62 o
   3  -4  10       84.31       89.46      3.88 o
   4  -4  10        0.50       -0.10      1.65 o
   5  -4  10        0.65        2.59      3.42 o
   6  -4  10      124.96      124.47      6.29 o
   7  -4  10      193.75      238.44     12.59 o
   8  -4  10       15.74        8.87      4.03 o
 -10  -3  10       56.15       69.21      8.42 o
  -9  -3  10        0.55        2.21      2.99 o
  -8  -3  10       20.40       19.56      3.16 o
  -7  -3  10       42.85       40.91      3.96 o
  -6  -3  10       32.23       28.38      3.25 o
  -5  -3  10       42.88       39.22      2.88 o
  -4  -3  10      116.33      119.46      4.65 o
  -3  -3  10       60.83       62.41      2.53 o
  -2  -3  10       44.04       42.65      2.73 o
  -1  -3  10       28.10       24.34      1.42 o
   0  -3  10      141.25      144.18      3.33 o
   1  -3  10        8.15        8.99      1.27 o
   2  -3  10      323.51      336.07      6.70 o
   3  -3  10       22.93       23.21      1.88 o
   4  -3  10      137.42      148.45      7.92 o
   5  -3  10        8.76        9.00      2.30 o
   6  -3  10        3.96        3.63      2.57 o
   7  -3  10        0.80        0.69      2.17 o
   8  -3  10       81.61       98.43     11.57 o
 -10  -2  10      109.82      105.11      6.57 o
  -9  -2  10       28.30       34.95      4.02 o
  -8  -2  10       41.25       48.52      4.28 o
  -7  -2  10        5.78        4.14      1.88 o
  -6  -2  10        4.26        8.04      2.02 o
  -5  -2  10      158.69      160.90      4.14 o
  -4  -2  10       71.24       81.50      2.71 o
  -3  -2  10      116.66      111.10      2.76 o
  -2  -2  10       38.10       46.82      1.71 o
  -1  -2  10       37.10       33.60      1.51 o
   0  -2  10     1591.00     1655.82     19.50 o
   1  -2  10      172.02      179.26      5.17 o
   2  -2  10      357.53      392.00      9.11 o
   3  -2  10        3.47        0.17      0.92 o
   4  -2  10       14.34        7.22      1.60 o
   5  -2  10        8.46       12.75      2.43 o
   6  -2  10       38.26       31.27      3.55 o
   7  -2  10       26.46       30.81      3.74 o
   8  -2  10       13.81       15.61      3.10 o
 -10  -1  10        5.02        8.16      2.64 o
  -9  -1  10       33.28       38.83      4.11 o
  -8  -1  10        0.20        1.37      1.83 o
  -7  -1  10       29.65       35.91      2.79 o
  -6  -1  10        1.36       -0.07      1.08 o
  -5  -1  10       33.24       33.41      2.40 o
  -4  -1  10      511.58      517.94      8.94 o
  -3  -1  10       35.77       32.73      1.89 o
  -2  -1  10        2.29        4.14      0.84 o
  -1  -1  10      507.95      520.21     10.21 o
   0  -1  10      129.72      147.74      3.50 o
   1  -1  10      276.85      279.77      5.50 o
   2  -1  10       32.63       24.36      1.71 o
   3  -1  10        9.67       13.13      1.82 o
   4  -1  10       69.30       55.33      3.06 o
   5  -1  10       45.72       33.80      3.39 o
   6  -1  10      106.89       78.50      5.61 o
   7  -1  10      223.18      183.71      7.70 o
   8  -1  10       30.80       42.73      4.52 o
 -10   0  10        1.07       -2.50      4.10 o
  -9   0  10        3.88        3.39      2.05 o
  -8   0  10        6.53        7.14      3.91 o
  -7   0  10      112.47      115.47      4.22 o
  -6   0  10       18.20       19.45      1.96 o
  -5   0  10       11.41       12.06      1.53 o
  -4   0  10       38.87       48.55      2.26 o
  -3   0  10      105.82       90.80      2.53 o
  -2   0  10      179.14      167.60      3.55 o
  -1   0  10       19.92       15.75      1.17 o
   0   0  10        5.86        3.72      0.81 o
   1   0  10       53.03       47.07      1.83 o
   2   0  10        3.01        9.00      1.13 o
   3   0  10       54.01       44.80      2.61 o
   4   0  10        6.85       21.06      2.91 o
   5   0  10       22.12       16.76      2.45 o
   6   0  10      132.35      161.43      6.68 o
   7   0  10      168.53      194.00      7.81 o
 -10   1  10        9.45        3.42      3.12 o
  -9   1  10       38.71       38.45      5.66 o
  -8   1  10       47.62       62.34      4.41 o
  -7   1  10      377.69      392.43     13.43 o
  -6   1  10       10.46       11.58      2.49 o
  -5   1  10      140.39      119.50      3.11 o
  -4   1  10       44.02       41.78      1.72 o
  -3   1  10        3.17        1.25      0.63 o
  -2   1  10       29.10       27.00      1.26 o
  -1   1  10       51.37       52.99      1.58 o
   0   1  10        3.64        1.92      0.80 o
   1   1  10      385.87      370.71      6.25 o
   2   1  10       71.68       88.45      2.53 o
   3   1  10        0.19        0.18      1.04 o
   4   1  10       89.88       97.11      4.31 o
   5   1  10        0.93        0.84      1.58 o
   6   1  10       18.81       36.36      4.56 o
   7   1  10        7.11        9.71      3.25 o
 -10   2  10        4.93       -1.68      2.15 o
  -9   2  10        3.49        3.26      1.87 o
  -8   2  10       74.47       78.83      6.31 o
  -7   2  10       75.73       82.31      3.34 o
  -6   2  10       11.68       14.35      1.68 o
  -5   2  10      154.11      162.47      3.87 o
  -4   2  10        0.03       -0.09      0.60 o
  -3   2  10       52.01       51.70      2.30 o
  -2   2  10       35.98       35.17      2.31 o
  -1   2  10        9.59       12.63      1.23 o
   0   2  10      153.95      152.56      4.23 o
   1   2  10        4.96        5.61      0.86 o
   2   2  10       15.34       20.98      1.31 o
   3   2  10      136.42      125.51      4.75 o
   4   2  10       78.65       86.74      3.36 o
   5   2  10      132.05      143.95      5.71 o
   6   2  10        1.86        9.13      3.08 o
  -9   3  10        2.45        1.89      2.41 o
  -8   3  10        9.38        8.59      3.30 o
  -7   3  10       34.99       34.97      2.60 o
  -6   3  10        2.37        3.43      1.08 o
  -5   3  10       10.18        6.70      0.85 o
  -4   3  10      140.06      145.94      4.25 o
  -3   3  10      164.49      153.29      5.55 o
   1   3  10      101.81      101.36      3.34 o
   2   3  10       63.08       54.36      2.00 o
   3   3  10        7.00        3.86      1.09 o
   4   3  10       74.12       71.44      4.50 o
   5   3  10      146.59      167.02      8.40 o
   6   3  10        1.55        1.70      2.22 o
  -9   4  10       19.54       26.82      4.11 o
  -8   4  10      287.28      267.89     11.17 o
  -7   4  10      143.98      138.71      4.97 o
  -6   4  10      434.07      419.87      6.99 o
  -5   4  10        1.33        0.58      1.02 o
  -4   4  10       30.23       31.69      2.35 o
   1   4  10        6.18        8.57      1.16 o
   2   4  10       59.82       55.99      2.66 o
   3   4  10       46.84       51.63      2.17 o
   4   4  10        6.75        8.50      2.27 o
   5   4  10        2.17        8.31      2.50 o
  -8   5  10        1.45       -1.85      1.85 o
  -7   5  10       15.40       13.39      1.83 o
  -6   5  10      345.94      369.82     12.98 o
  -5   5  10      123.53      125.71      3.90 o
   2   5  10      139.05      138.22      6.13 o
   3   5  10       20.78       21.48      3.08 o
   4   5  10       38.00       43.44      2.81 o
  -7   6  10        0.08        0.38      1.20 o
  -6   6  10       24.47       27.96      3.25 o
   2   6  10       91.09      101.13      5.19 o
  -3 -10  11       91.18       93.44      9.11 o
  -2 -10  11      113.87      144.14     10.98 o
  -1 -10  11        0.76        2.04      3.53 o
   0 -10  11        1.86       -3.19      3.19 o
   1 -10  11       25.18       31.73      6.35 o
   2 -10  11        0.86        0.04      3.42 o
  -5  -9  11      218.09      232.25     13.95 o
  -4  -9  11        0.02       -1.44      3.23 o
  -3  -9  11       15.88       22.15      3.94 o
  -2  -9  11       41.21       42.15      6.74 o
  -1  -9  11        1.06        2.69      3.29 o
   0  -9  11        0.49        3.10      3.36 o
   1  -9  11       40.29       26.24      5.60 o
   2  -9  11        1.65        0.90      3.19 o
   3  -9  11        0.43        4.93      3.57 o
   4  -9  11       61.84       62.75      8.18 o
  -6  -8  11        1.14       -0.80      3.23 o
  -5  -8  11        1.37        1.68      3.29 o
  -4  -8  11       19.47       28.93      5.58 o
  -3  -8  11        0.35       -0.63      1.98 o
  -2  -8  11       10.49       12.66      4.26 o
  -1  -8  11        0.42       -1.85      1.85 o
   0  -8  11       59.93       53.61      4.99 o
   1  -8  11        4.24        4.80      3.38 o
   2  -8  11      117.79      121.00      9.36 o
   3  -8  11      176.40      180.97     11.65 o
   4  -8  11      210.67      221.42     13.30 o
   5  -8  11       52.06       45.83      7.25 o
  -7  -7  11       38.88       46.84      7.36 o
  -6  -7  11       41.49       39.22      6.33 o
  -5  -7  11        6.51        2.00      2.93 o
  -4  -7  11        5.85        8.53      2.73 o
  -3  -7  11      147.60      158.02      5.93 o
  -2  -7  11        1.13       -0.34      1.84 o
  -1  -7  11        5.14        4.99      2.30 o
   0  -7  11      111.85      109.39      6.02 o
   1  -7  11       22.41       19.34      3.17 o
   2  -7  11      120.72      119.73      6.31 o
   3  -7  11        2.51        1.38      2.48 o
   4  -7  11        9.07       12.68      4.37 o
   5  -7  11        1.07        6.69      3.70 o
   6  -7  11        0.01        5.92      3.94 o
  -8  -6  11       21.30       17.41      4.97 o
  -7  -6  11       50.90       53.32      7.30 o
  -6  -6  11        7.07        5.44      2.45 o
  -5  -6  11       12.82       12.11      2.80 o
  -4  -6  11       32.93       35.65      3.99 o
  -3  -6  11        1.04        0.36      1.95 o
  -2  -6  11      100.23       94.49      5.24 o
  -1  -6  11      200.35      205.94      7.93 o
   0  -6  11       22.43       20.85      3.92 o
   1  -6  11       26.98       30.94      3.58 o
   2  -6  11       15.17       14.08      2.77 o
   3  -6  11       15.92       22.60      4.21 o
   4  -6  11        4.07        7.75      2.43 o
   5  -6  11       19.39       27.57      4.20 o
   6  -6  11       15.71       10.10      4.05 o
  -8  -5  11       70.23       64.92      8.07 o
  -7  -5  11       31.88       28.63      3.80 o
  -6  -5  11       28.71       26.62      5.62 o
  -5  -5  11       22.21       13.79      5.76 o
  -4  -5  11        7.53       10.27      2.37 o
  -3  -5  11        0.03        2.85      1.49 o
  -2  -5  11       26.32       27.92      3.72 o
  -1  -5  11       10.80       11.76      1.91 o
   0  -5  11        6.08        3.43      2.47 o
   1  -5  11        6.71        7.81      2.21 o
   2  -5  11       70.07       66.44      4.81 o
   3  -5  11      226.29      245.92     11.65 o
   4  -5  11        2.30        5.78      2.19 o
   5  -5  11        9.71        5.54      2.42 o
   6  -5  11        2.18        3.81      3.34 o
   7  -5  11       26.85       22.69      5.38 o
  -9  -4  11       33.29       34.74      5.98 o
  -8  -4  11       82.91       85.37      6.06 o
  -7  -4  11       18.78       20.00      3.21 o
  -6  -4  11      111.95       96.76     15.62 o
  -5  -4  11        2.02        5.57      1.96 o
  -4  -4  11       58.29       54.11      5.49 o
  -3  -4  11       54.66       56.55      2.99 o
  -2  -4  11       96.27       98.60      4.00 o
  -1  -4  11       68.48       73.89      3.48 o
   0  -4  11      385.33      385.04      8.99 o
   1  -4  11      265.14      256.48      6.92 o
   2  -4  11       19.04       16.58      2.20 o
   3  -4  11        3.53        6.94      2.11 o
   4  -4  11       36.22       52.26      4.44 o
   5  -4  11       31.64       24.01      3.36 o
   6  -4  11        8.34        6.12      2.44 o
   7  -4  11        4.82        4.87      2.64 o
  -9  -3  11       21.65       21.00      4.51 o
  -8  -3  11        1.60        2.02      3.05 o
  -7  -3  11        0.61        2.10      1.86 o
  -6  -3  11        0.74       -0.21      1.61 o
  -5  -3  11        3.86        0.57      2.28 o
  -4  -3  11      127.61      131.99      4.57 o
  -3  -3  11      538.29      544.53      9.62 o
  -2  -3  11       85.61       80.57      3.16 o
  -1  -3  11       56.48       48.62      2.44 o
   0  -3  11      241.70      234.46      5.19 o
   1  -3  11      102.47      106.53      3.80 o
   2  -3  11       60.47       71.76      6.40 o
   3  -3  11        2.76        2.61      2.33 o
   4  -3  11      103.17      120.70      5.70 o
   5  -3  11       61.67       49.85      5.82 o
   6  -3  11       84.06       75.05      5.57 o
   7  -3  11       13.73        4.50      2.37 o
  -9  -2  11        4.41        1.58      4.81 o
  -8  -2  11        2.76        1.51      1.97 o
  -7  -2  11      100.86       99.34      5.25 o
  -6  -2  11        1.36        1.03      1.56 o
  -5  -2  11       15.90       16.42      1.98 o
  -4  -2  11      275.81      259.24      6.60 o
  -3  -2  11      198.13      203.99      5.55 o
  -2  -2  11      133.32      120.58      7.88 o
  -1  -2  11        0.19        0.51      1.15 o
   0  -2  11      764.70      710.82     13.54 o
   1  -2  11      170.10      172.92      6.95 o
   2  -2  11      101.18      118.59      4.80 o
   3  -2  11        0.01       -0.40      1.74 o
   4  -2  11       27.95       27.83      3.13 o
   5  -2  11        9.58       11.44      2.55 o
   6  -2  11        3.38        4.33      4.20 o
   7  -2  11      170.46      167.39     21.85 o
  -9  -1  11       71.22       85.14      5.93 o
  -8  -1  11       21.01       24.27      7.63 o
  -7  -1  11        8.62        5.74      1.94 o
  -6  -1  11      207.96      215.09      8.86 o
  -5  -1  11        2.42        0.84      1.19 o
  -4  -1  11       61.00       56.43      2.81 o
  -3  -1  11        6.42        6.42      1.49 o
  -2  -1  11       75.08       65.68      2.95 o
  -1  -1  11        1.62        0.58      0.85 o
   0  -1  11      233.16      255.38      5.17 o
   1  -1  11      102.47      120.02      3.82 o
   2  -1  11      151.96      177.82      6.63 o
   3  -1  11       76.46       99.49      3.76 o
   4  -1  11        1.86        0.58      3.84 o
   5  -1  11       86.60      117.66      5.51 o
   6  -1  11        0.01       -1.77      1.77 o
   7  -1  11        4.67       -2.56      2.56 o
  -9   0  11       75.13       94.22      7.41 o
  -8   0  11        0.40       -0.48      1.71 o
  -7   0  11      163.78      166.35      6.43 o
  -6   0  11       71.50       61.76      3.09 o
  -5   0  11       20.31       25.82      2.10 o
  -4   0  11      123.48      123.27      3.22 o
  -3   0  11       21.04       22.74      1.51 o
  -2   0  11       22.86       25.13      1.48 o
  -1   0  11        5.00        3.82      0.85 o
   0   0  11       18.95       23.31      1.45 o
   1   0  11       13.83       18.29      1.49 o
   2   0  11       26.01       15.93      1.65 o
   3   0  11       26.83       34.76      3.64 o
   4   0  11      160.29      154.53      4.86 o
   5   0  11       95.78       68.40      4.31 o
   6   0  11       46.64       45.83      5.62 o
  -9   1  11        1.32        3.92      2.73 o
  -8   1  11        0.77        1.62      1.68 o
  -7   1  11       71.37       74.78      3.33 o
  -6   1  11        1.39        1.82      1.17 o
  -5   1  11      192.38      182.33      4.75 o
  -4   1  11       65.46       67.29      2.15 o
  -3   1  11       50.59       47.09      1.65 o
  -2   1  11        7.48        5.33      0.76 o
  -1   1  11       73.85       70.89      1.88 o
   0   1  11      143.00      131.44      2.84 o
   1   1  11       92.67      100.75      2.57 o
   2   1  11        5.80        3.24      0.93 o
   3   1  11       20.63       14.45      1.66 o
   4   1  11        0.82        0.64      1.37 o
   5   1  11      119.39      117.21      7.28 o
   6   1  11        0.37        4.89      2.71 o
  -9   2  11       10.37        2.60      2.71 o
  -8   2  11        3.79        2.11      2.22 o
  -7   2  11      242.53      221.13      5.79 o
  -6   2  11        0.00        0.11      1.00 o
  -5   2  11        2.27        0.86      0.77 o
  -4   2  11       13.71       14.19      1.87 o
  -3   2  11        9.31        6.98      1.23 o
  -2   2  11      192.10      178.99      4.78 o
  -1   2  11        7.08        8.75      1.18 o
   0   2  11        0.02        0.10      0.94 o
   1   2  11       13.07       20.59      1.85 o
   2   2  11        6.44        9.90      1.02 o
   3   2  11       30.00       34.25      2.17 o
   4   2  11       53.89       56.38      3.46 o
   5   2  11        2.96        5.12      2.50 o
  -8   3  11        2.76       -1.31      1.96 o
  -7   3  11        3.36        2.71      3.24 o
  -6   3  11       22.24       22.31      1.73 o
  -5   3  11       22.48       19.14      1.87 o
  -4   3  11       27.75       25.61      2.77 o
   1   3  11        5.41        3.33      1.10 o
   2   3  11       90.42       83.79      3.98 o
   3   3  11       32.26       30.48      2.29 o
   4   3  11        0.63        0.31      1.81 o
  -7   4  11       98.48      101.09      7.10 o
  -6   4  11        9.87        6.78      2.26 o
  -5   4  11       20.73       20.54      2.54 o
   2   4  11       36.10       34.83      3.38 o
   3   4  11       40.77       28.95      3.49 o
  -6   5  11       15.20       19.80      2.84 o
   2   5  11       36.83       34.29      3.14 o
  -3  -9  12       14.27       12.53      3.19 o
  -2  -9  12       28.07       45.25      6.93 o
  -1  -9  12       16.43       25.40      5.64 o
   0  -9  12        3.43        7.60      3.94 o
   1  -9  12        8.51        2.63      3.57 o
   2  -9  12        0.18        0.17      3.53 o
  -5  -8  12       13.49       13.26      4.59 o
  -4  -8  12        2.16       -2.17      2.76 o
  -3  -8  12        0.22        0.21      2.53 o
  -2  -8  12       59.07       61.67      7.62 o
  -1  -8  12       26.93       30.18      5.49 o
   0  -8  12       28.14       31.86      5.66 o
   1  -8  12       26.70       23.44      5.14 o
   2  -8  12       20.20       16.27      4.71 o
   3  -8  12        4.93        9.00      4.05 o
   4  -8  12       49.53       58.36      7.86 o
  -6  -7  12       42.25       44.11      7.15 o
  -5  -7  12        0.29        0.60      3.08 o
  -4  -7  12        0.26        0.52      2.16 o
  -3  -7  12        0.39       -0.49      1.60 o
  -2  -7  12      105.70       99.72      6.23 o
  -1  -7  12      175.34      160.86      7.47 o
   0  -7  12      144.10      154.45      8.29 o
   1  -7  12        7.48        6.83      2.50 o
   2  -7  12       43.52       51.82      4.84 o
   3  -7  12       47.92       44.04      4.52 o
   4  -7  12       24.73       26.33      5.45 o
  -7  -6  12       14.34       16.42      4.91 o
  -6  -6  12        0.45        1.22      2.30 o
  -5  -6  12        1.70        3.21      2.17 o
  -4  -6  12       41.25       44.33      4.44 o
  -3  -6  12        6.48        6.88      2.32 o
  -2  -6  12        0.00       -0.85      1.84 o
  -1  -6  12        5.68        0.90      2.08 o
   0  -6  12        1.92        3.58      2.15 o
   1  -6  12        8.89        5.38      2.48 o
   2  -6  12        7.64        8.62      2.49 o
   3  -6  12       20.50       19.14      3.19 o
   4  -6  12       12.15       15.93      3.16 o
   5  -6  12       41.98       46.95      6.78 o
  -7  -5  12       21.45       14.03      3.09 o
  -6  -5  12        8.48        7.43      2.50 o
  -5  -5  12       16.10       20.84      3.24 o
  -4  -5  12       14.03        7.21      2.30 o
  -3  -5  12      162.97      166.77      5.72 o
  -2  -5  12       72.08       68.58      5.42 o
  -1  -5  12        0.41        0.36      1.63 o
   0  -5  12       25.89       26.18      5.74 o
   1  -5  12        0.16        0.16      1.79 o
   2  -5  12        0.02        0.00      1.79 o
   3  -5  12        0.01       -0.25      1.78 o
   4  -5  12       61.61       67.62      5.31 o
   5  -5  12       69.68      104.84      6.17 o
  -8  -4  12        4.54        1.10      2.26 o
  -7  -4  12        0.35        3.44      2.17 o
  -6  -4  12       80.82       83.06      7.92 o
  -5  -4  12        0.01        0.89      1.85 o
  -4  -4  12        0.02       -1.54      1.54 o
  -3  -4  12      394.24      407.01     24.72 o
  -2  -4  12       32.79       38.47      3.61 o
  -1  -4  12        1.00        3.18      1.80 o
   0  -4  12       50.72       49.83      4.03 o
   1  -4  12       33.41       28.19      5.80 o
   2  -4  12       63.51       62.62      4.60 o
   3  -4  12       19.36       20.84      2.97 o
   4  -4  12      120.64      114.98      6.00 o
   5  -4  12       19.49       35.90      4.08 o
   6  -4  12       23.35       23.43      3.60 o
  -8  -3  12       13.12        8.62      3.00 o
  -7  -3  12        0.01       -1.79      1.79 o
  -6  -3  12        2.50        0.15      1.72 o
  -5  -3  12       19.50       20.19      3.09 o
  -4  -3  12        3.92        3.06      1.83 o
  -3  -3  12      117.22      122.26      5.17 o
  -2  -3  12       84.66       86.00      5.02 o
  -1  -3  12       68.70       78.01      3.48 o
   0  -3  12      109.52      121.15      4.33 o
   1  -3  12       33.85       33.79      2.67 o
   2  -3  12        7.69        7.30      2.06 o
   3  -3  12       60.61       62.17      7.41 o
   4  -3  12       30.17       28.39      3.40 o
   5  -3  12        2.01        3.84      2.14 o
   6  -3  12       10.96        4.31      3.27 o
  -8  -2  12       36.99       40.33      4.24 o
  -7  -2  12       22.12       27.15      3.75 o
  -6  -2  12       86.07       84.52      4.75 o
  -5  -2  12       61.94       65.47     10.35 o
  -4  -2  12       68.09       71.11      3.43 o
  -3  -2  12      139.98      134.55      4.49 o
  -2  -2  12      923.82      969.93     15.35 o
  -1  -2  12       10.07        6.03      1.74 o
   0  -2  12       52.46       58.88      2.98 o
   1  -2  12        8.10       12.25      1.72 o
   2  -2  12       43.50       44.02      2.92 o
   3  -2  12       11.77        6.75      1.98 o
   4  -2  12        6.17        7.24      2.09 o
   5  -2  12       71.11       65.47      4.91 o
   6  -2  12        5.19       -0.52      2.65 o
  -8  -1  12       20.73       24.65      4.59 o
  -7  -1  12      136.34      132.30      5.94 o
  -6  -1  12       20.62       21.70      4.03 o
  -5  -1  12        1.94        2.67      1.29 o
  -4  -1  12      202.36      201.23      5.49 o
  -3  -1  12       64.82       62.02      3.72 o
  -2  -1  12       39.27       33.51      2.27 o
  -1  -1  12       67.89       58.59      2.67 o
   0  -1  12      103.08       88.31      3.25 o
   1  -1  12      181.14      149.19      4.48 o
   2  -1  12       87.90       84.98      3.44 o
   3  -1  12       20.37       10.35      2.07 o
   4  -1  12        1.85        1.27      1.73 o
   5  -1  12        4.79        7.30      3.10 o
  -8   0  12       32.03       39.78      5.25 o
  -7   0  12       16.09       10.94      3.01 o
  -6   0  12       24.90       20.67      2.54 o
  -5   0  12        4.48        4.06      1.32 o
  -4   0  12       21.88       26.23      2.04 o
  -3   0  12       55.21       63.78      2.85 o
  -2   0  12       17.88       19.77      1.40 o
  -1   0  12       29.14       36.53      1.77 o
   0   0  12       63.49       71.49      2.72 o
   1   0  12       41.11       53.63      2.54 o
   2   0  12        0.03        0.82      1.13 o
   3   0  12       13.56       26.83      2.23 o
   4   0  12       11.28        9.08      2.84 o
   5   0  12      190.58      241.29     11.39 o
  -8   1  12       19.26       26.93      4.18 o
  -7   1  12       20.72       27.02      3.92 o
  -6   1  12        0.15        0.63      1.21 o
  -5   1  12       11.61        9.64      1.41 o
  -4   1  12        5.17        4.23      0.89 o
  -3   1  12       20.86       23.89      1.32 o
  -2   1  12      150.50      165.87      5.05 o
  -1   1  12        1.69        0.87      0.80 o
   0   1  12       65.81       75.96      2.46 o
   1   1  12       96.40      103.23      2.65 o
   2   1  12       16.24        9.71      1.39 o
   3   1  12       68.61       89.24      4.06 o
   4   1  12        0.18       -0.45      1.85 o
  -7   2  12        3.50        3.62      2.11 o
  -6   2  12       38.85       46.66      2.87 o
  -5   2  12       47.36       51.85      2.00 o
  -4   2  12       87.54       88.53      3.46 o
  -3   2  12       36.12       32.99      2.04 o
  -2   2  12       19.23       18.46      1.54 o
  -1   2  12        4.16        5.52      1.16 o
   0   2  12      110.90       99.03      3.43 o
   1   2  12       42.44       46.14      2.57 o
   2   2  12      205.69      201.05      5.59 o
   3   2  12       19.98       15.26      1.99 o
   4   2  12        1.26       -1.10      1.66 o
  -7   3  12       16.64       15.33      2.58 o
  -6   3  12        3.44        3.47      1.98 o
  -5   3  12       95.60      108.47      5.51 o
  -4   3  12       20.32       21.14      2.35 o
   1   3  12        1.30        1.38      1.49 o
   2   3  12       29.80       37.89      3.72 o
   3   3  12       35.70       39.13      4.26 o
  -6   4  12       51.27       48.93      3.96 o
  -3  -8  13        3.44        5.23      6.37 o
  -2  -8  13        0.23       -1.01      2.97 o
  -1  -8  13       68.66       49.14      7.04 o
   0  -8  13       49.70       55.93      7.45 o
   1  -8  13        9.26        4.50      3.70 o
  -4  -7  13       15.92       13.63      4.52 o
  -3  -7  13      105.33      113.77      9.10 o
  -2  -7  13      128.57      125.33      9.75 o
  -1  -7  13        7.48        8.27      4.43 o
   0  -7  13       51.68       45.89      4.63 o
   1  -7  13       40.91       46.49      4.76 o
   2  -7  13       29.72       38.41      4.43 o
   3  -7  13        6.65       12.55      4.43 o
  -5  -6  13       14.78       19.81      3.49 o
  -4  -6  13       19.19       23.83      3.56 o
  -3  -6  13        3.54        2.47      2.08 o
  -2  -6  13       57.83       68.13      5.31 o
  -1  -6  13       12.91       11.11      3.61 o
   0  -6  13        1.44        0.16      1.88 o
   1  -6  13       40.71       36.39      4.14 o
   2  -6  13        0.60        2.51      2.26 o
   3  -6  13        0.97        0.86      2.15 o
  -6  -5  13       94.57      110.03      6.28 o
  -5  -5  13        7.99        7.18      2.60 o
  -4  -5  13       11.42       11.78      2.74 o
  -3  -5  13        5.29        2.47      2.13 o
  -2  -5  13        1.48        5.59      2.24 o
  -1  -5  13       46.10       45.54      6.08 o
   0  -5  13       39.75       34.81      7.03 o
   1  -5  13        7.47        4.43      3.41 o
   2  -5  13       73.24       76.55      5.52 o
   3  -5  13       10.89        8.93      2.72 o
   4  -5  13      112.55      113.85      6.75 o
  -7  -4  13       13.43       14.40      4.46 o
  -6  -4  13        1.26       -1.30      1.93 o
  -5  -4  13       65.30       56.20      4.72 o
  -4  -4  13       36.23       40.98      3.98 o
  -3  -4  13       14.93       15.02      2.76 o
  -2  -4  13        2.60        0.35      1.86 o
  -1  -4  13      117.95      118.98      5.71 o
   0  -4  13       69.48       63.94      4.66 o
   1  -4  13        8.23        6.29      2.51 o
   2  -4  13       25.28       25.45      4.65 o
   3  -4  13        0.07       -0.89      2.54 o
   4  -4  13       68.80       62.86      5.20 o
  -7  -3  13        0.01        1.57      2.67 o
  -6  -3  13       23.11       26.27      3.41 o
  -5  -3  13       16.78       11.77      4.28 o
  -4  -3  13        2.60        6.25      2.10 o
  -3  -3  13      144.23      144.51      6.16 o
  -2  -3  13      759.13      722.26     14.40 o
  -1  -3  13        6.31        7.59      3.34 o
   0  -3  13       60.74       56.33      4.17 o
   1  -3  13        0.68       -0.48      1.58 o
   2  -3  13       11.32        7.58      2.15 o
   3  -3  13        4.22        2.85      1.93 o
   4  -3  13        4.77        8.18      3.29 o
  -7  -2  13        5.12        5.02      3.08 o
  -6  -2  13       36.12       40.71      5.30 o
  -5  -2  13      127.26      117.62      5.43 o
  -4  -2  13       93.45      100.63      4.90 o
  -3  -2  13       54.38       47.49      3.68 o
  -2  -2  13       12.66       14.18      1.90 o
  -1  -2  13      428.36      469.11     10.06 o
   0  -2  13        4.03        6.20      1.83 o
   1  -2  13        7.51       14.87      2.37 o
   2  -2  13        1.59        5.78      3.39 o
   3  -2  13       30.31       44.02      5.38 o
   4  -2  13       24.09       25.64      4.46 o
  -7  -1  13       32.29       47.08      5.64 o
  -6  -1  13       34.98       41.16      4.97 o
  -5  -1  13        0.24        0.84      2.17 o
  -4  -1  13        3.78        2.11      1.31 o
  -3  -1  13        4.07        2.86      3.22 o
  -2  -1  13        5.33        5.09      1.34 o
  -1  -1  13       62.14       75.20      2.64 o
   0  -1  13        8.30        8.80      2.46 o
   1  -1  13       61.28       72.47      3.20 o
   2  -1  13       64.80       68.58      5.27 o
   3  -1  13        0.47        1.81      2.26 o
   4  -1  13        1.76        4.35      2.58 o
  -7   0  13       30.51       25.96      4.03 o
  -6   0  13        2.30        5.81      2.63 o
  -5   0  13       12.17       12.32      2.17 o
  -4   0  13        4.60        3.64      1.54 o
  -3   0  13       36.56       36.14      2.37 o
  -2   0  13       17.02       15.38      1.57 o
  -1   0  13       46.90       37.60      2.19 o
   0   0  13        3.05        3.30      1.17 o
   1   0  13       46.34       35.94      5.51 o
   2   0  13        0.22        3.12      2.02 o
   3   0  13      281.45      287.01     11.84 o
  -6   1  13       59.00       58.64      4.46 o
  -5   1  13        4.48        3.35      1.43 o
  -4   1  13      110.05      113.25      3.91 o
  -3   1  13      121.02      114.97      5.92 o
  -2   1  13        0.07        3.12      1.94 o
  -1   1  13        6.51        5.32      2.04 o
   0   1  13       18.78       13.37      2.63 o
   1   1  13       39.74       38.63      2.92 o
   2   1  13       69.66       71.42      3.40 o
   3   1  13        5.97        5.64      2.17 o
  -6   2  13       12.44       12.91      2.83 o
  -5   2  13       43.20       38.73      4.03 o
  -4   2  13       20.34       21.16      2.82 o
  -3   2  13       62.85       57.39      3.70 o
  -2   2  13       59.66       66.52      3.81 o
  -1   2  13       48.01       39.29      3.06 o
   0   2  13      108.80      126.32      5.81 o
   1   2  13       51.28       55.21      4.18 o
   2   2  13        7.05        5.27      2.41 o
  -3  -6  14        3.77        6.48      2.71 o
  -2  -6  14        5.04        3.86      4.82 o
  -1  -6  14        2.61        6.15      3.38 o
   0  -6  14       19.98       19.21      3.37 o
   1  -6  14        0.42        0.06      2.30 o
  -4  -5  14        1.38        5.86      3.38 o
  -3  -5  14        9.95       10.71      5.90 o
  -2  -5  14       12.07       13.35      2.92 o
  -1  -5  14       19.20       15.92      4.47 o
   0  -5  14        0.25        0.10      2.09 o
   1  -5  14        5.66        1.05      2.97 o
   2  -5  14      155.13      179.61     10.87 o
  -5  -4  14        4.25        3.01      3.08 o
  -4  -4  14        9.70        8.01      3.34 o
  -3  -4  14       68.72       72.87      7.25 o
  -2  -4  14      203.35      194.35      6.24 o
  -1  -4  14      182.52      201.03      7.78 o
   0  -4  14       21.31       22.02      4.18 o
   1  -4  14       33.33       32.27      5.10 o
   2  -4  14        2.05        4.35      2.82 o
  -5  -3  14      226.12      244.43     12.29 o
  -4  -3  14      118.12      112.65      7.84 o
  -3  -3  14        3.08        3.68      2.76 o
  -2  -3  14        1.91        1.01      2.71 o
  -1  -3  14       97.19       87.33      6.59 o
   0  -3  14       16.14       13.28      3.40 o
   1  -3  14        3.38        1.29      2.52 o
   2  -3  14        0.00       -0.69      2.22 o
  -5  -2  14      129.31      116.67      7.66 o
  -4  -2  14       16.04       10.05      3.14 o
  -3  -2  14        7.35        7.00      2.76 o
  -2  -2  14        1.48        4.59      2.52 o
  -1  -2  14       13.62       13.17      3.10 o
   0  -2  14        0.01        2.28      2.26 o
   1  -2  14        0.75        0.71      2.37 o
   2  -2  14       31.33       24.88      4.00 o
  -5  -1  14       36.98       36.29      4.50 o
  -4  -1  14       24.52       21.53      3.57 o
  -3  -1  14       15.74       12.05      2.93 o
  -2  -1  14       14.84        7.36      2.41 o
  -1  -1  14       32.42       24.35      3.40 o
   0  -1  14       79.06       74.61      5.19 o
   1  -1  14        0.14        2.52      2.17 o
  -4   0  14        0.18       -0.24      1.72 o
  -3   0  14       75.73       82.64      3.59 o
  -2   0  14        1.31        0.33      1.33 o
  -1   0  14      167.62      174.03      5.44 o
   0   0  14       60.38       58.49      3.11 o
   1   0  14       46.58       66.58      4.48 o
  -3   1  14        1.31        1.01      1.92 o
  -2   1  14        1.20        0.06      1.94 o
  -1   1  14        0.37        1.38      1.98 o
 
